# Supplementary material for: Metagenomic Sequencing with Strain-Level Resolution Implicates Uropathogenic E. coli in Necrotizing Enterocolitis and Mortality in Preterm Infants
Source: Cell Rep. Author manuscript; Available in PMC 2016 Apr 4. (PMC4819403; doi:10.1016/j.celrep.2016.03.015)
Supplement: 2 [file NIHMS770918-supplement-2.xlsx]

## Sheet: Table_S1.txt
#Comment line							#last sample per infant in window selected for analysis	#last sample per infant in window selected for analysis	#last sample per infant in window selected for analysis												#considered to be a UPEC isolate in analysis	#MLST type determined; nd=not determined)	#sample contained reads mapping to E.coli genomes		#high=infant received antibiotics for at least 7 days in the first 14 days of life
SRA_Experiment_Accession	Project	patient_study_id	hospital(H)_NICU(N)	Sample_ID	PF_Reads	SubmittedReads	Incl_d3-9	incl_d10-16	incl_d17-22	Extraction_Protocol	Sample_Collection_Days	infant_gestation_weeks	Cesarean	NEC	NEC_DOL	death	Ecoli>10%	Ecoli>1%	Kspp>10%	Kspp>1%	UPEC	ST	EC_MAP	birthweight_grams	high_abx	k__Bacteria	k__Bacteria|p__Proteobacteria	k__Bacteria|p__Proteobacteria|c__Gammaproteobacteria	k__Bacteria|p__Proteobacteria|c__Gammaproteobacteria|o__Enterobacteriales	k__Bacteria|p__Proteobacteria|c__Gammaproteobacteria|o__Enterobacteriales|f__Enterobacteriaceae	k__Bacteria|p__Firmicutes	k__Bacteria|p__Firmicutes|c__Bacilli	k__Bacteria|p__Firmicutes|c__Bacilli|o__Lactobacillales	k__Bacteria|p__Proteobacteria|c__Gammaproteobacteria|o__Enterobacteriales|f__Enterobacteriaceae|g__Escherichia	k__Bacteria|p__Proteobacteria|c__Gammaproteobacteria|o__Enterobacteriales|f__Enterobacteriaceae|g__Escherichia|s__Escherichia_coli	k__Bacteria|p__Proteobacteria|c__Gammaproteobacteria|o__Enterobacteriales|f__Enterobacteriaceae|g__Klebsiella	k__Bacteria|p__Firmicutes|c__Bacilli|o__Lactobacillales|f__Enterococcaceae	k__Bacteria|p__Firmicutes|c__Bacilli|o__Lactobacillales|f__Enterococcaceae|g__Enterococcus	k__Bacteria|p__Proteobacteria|c__Gammaproteobacteria|o__Enterobacteriales|f__Enterobacteriaceae|g__Klebsiella|s__Klebsiella_unclassified	k__Bacteria|p__Firmicutes|c__Bacilli|o__Lactobacillales|f__Enterococcaceae|g__Enterococcus|s__Enterococcus_faecalis	k__Bacteria|p__Bacteroidetes	k__Bacteria|p__Bacteroidetes|c__Bacteroidia	k__Bacteria|p__Bacteroidetes|c__Bacteroidia|o__Bacteroidales	k__Bacteria|p__Firmicutes|c__Bacilli|o__Bacillales	k__Bacteria|p__Firmicutes|c__Bacilli|o__Bacillales|f__Staphylococcaceae	k__Bacteria|p__Firmicutes|c__Bacilli|o__Bacillales|f__Staphylococcaceae|g__Staphylococcus	k__Bacteria|p__Proteobacteria|c__Gammaproteobacteria|o__Enterobacteriales|f__Enterobacteriaceae|g__Enterobacter	k__Bacteria|p__Firmicutes|c__Bacilli|o__Bacillales|f__Staphylococcaceae|g__Staphylococcus|s__Staphylococcus_epidermidis	k__Bacteria|p__Bacteroidetes|c__Bacteroidia|o__Bacteroidales|f__Bacteroidaceae
SRX317468	G36655	10051	H1_N2	10051.ST.11	25220016	2593066	0	0	0	B	11	24	1	0	NA	0	0	0	0	0	nd	nd	0	750	1	1	0.00385091	0.00385091	0.00360326	0.00360326	0.990421	0.990421	0.911683	0	0	0.00158135	0.91091	0.91091	0.00126252	0.91091	0.000273985	0.000273985	0.000273985	0.0787386	0.0787386	0.0787386	0.000179094	0.0785715	0
SRX313586	G36570	10071	H1_N2	10071.ST.11	27104230	3569402	0	0	0	B	10	26	0	0	NA	0	0	0	1	1	nd	nd	0	900	0	1	0.989182	0.989182	0.989182	0.989182	0.0108156	0.0108009	0.00311846	0	0	0.853405	0.00303402	0.00303402	0.122861	0.00303402	2.30689e-06	2.30689e-06	2.30689e-06	0.00768241	0.00768241	0.00768241	0.135522	0.00768241	2.30689e-06
SRX317302	G36661	10071	H1_N2	10071.ST.08	31073902	3538814	0	0	0	B	7	26	0	0	NA	0	0	0	0	0	nd	nd	0	900	0	1	0.992282	0.992282	0.99208	0.99208	0.00725413	0.0065078	0.00383199	0.00108554	0	0.102183	0.00266763	0.00266763	0	0.00266763	0.000273735	0.000273735	0.000273735	0.00267581	0.00267581	0.00267581	0.887529	0.00267581	0.000273735
SRX317371	G36658	10072	H1_N2	10072.ST.08	26550	3628	0	0	0	B	7	26	1	0	NA	0	0	0	0	0	nd	nd	0	860	1	1	1	1	1	1	0	0	0	0	0	1	0	0	0	0	0	0	0	0	0	0	0	0	0
SRX313511	G36572	10101	H1_N2	10101.ST.08	35082600	4440734	0	0	0	B	7	27	1	0	NA	0	0	0	0	0	nd	nd	0	1050	0	1	0.997681	0.997681	0.997642	0.997642	0.0019179	0.00183779	0.00118369	7.6131e-05	0	0.000728406	0.000839915	0.000839915	0.000475174	0.000839915	8.6884e-05	8.6884e-05	8.6884e-05	0.000654103	0.000654103	0.000654103	0.996716	0.000654103	7.13997e-05
SRX317340	G36682	10101	H1_N2	10101.ST.11	26580934	2944834	0	0	0	B	10	27	1	0	NA	0	0	0	0	0	nd	nd	0	1050	0	1	0.890299	0.890284	0.889377	0.889377	0.108179	0.107984	0.105119	0	0	0.000678193	0.000698627	0.000698627	0.000533012	0.000349926	3.81088e-05	3.81088e-05	3.81088e-05	0.00286449	0.00286449	0.00286449	0.887199	0.00286449	0
SRX317364	G36681	10102	H1_N2	10102.ST.08	34457064	4029570	0	0	0	B	7	27	1	0	NA	0	0	0	0	0	nd	nd	0	850	0	1	0.0324438	0.0301067	0.0179062	0.0179062	0.958777	0.957547	0.954407	0	0	0.00316243	0.00520786	0.00520786	0.00173864	0	0.0010692	0.000696545	0.000696545	0.00314044	0.00314044	0.00314044	0.00158318	0.00309863	1.85077e-06
SRX389486	G46975	10102	H1_N2	10102.ST.11	25909152	6042690	0	0	0	B	10	27	1	0	NA	0	0	0	0	0	nd	nd	0	850	0	1	0.060063	0.0600369	0.00432787	0.00432787	0.939912	0.939728	0.189707	0.000193262	0.000193262	0.000107511	0.000897968	0.000897968	0.000107511	0	2.50546e-05	2.50546e-05	2.50546e-05	0.75002	0.75002	0.75002	0.00123285	0.746084	0
SRX389498	G46976	10111	H1_N2	10111.SN.08	19760078	3553524	0	0	0	B	10	27	1	0	NA	0	0	0	0	0	nd	nd	0	750	0	1	0.236335	0.236307	0.0177479	0.0177479	0.75424	0.753901	0.502875	0	0	0.0105356	0.00183115	0.00183115	0	0.00183115	0	0	0	0.251027	0.251027	0.251027	0.0018878	0.251027	0
SRX200064	G17954	10131	H1_N2	10131.SN.08	30195184	15378424	0	0	0	B	8	23	0	1	38	1	1	1	0	0	1	131	1	520	1	1	0.964986	0.964986	0.962975	0.962975	0.00657205	0.00657205	0.00651972	0.962417	0.933726	0.000281048	0.00257372	0.00257372	0.000281048	0.00257372	0.028442	0.028442	0.028442	5.23349e-05	5.23349e-05	5.23349e-05	0.00014996	5.23349e-05	0.0229524
SRX010811	G36678	10131	H1_N2	10131.SN.08	29128216	3275328	0	0	0	B	8	23	0	1	38	1	1	1	0	0	1	131	1	520	1	1	0.972178	0.972178	0.969771	0.969771	0.00756249	0.00756249	0.00639477	0.968843	0.925505	0.000459961	0.00344067	0.00344067	0.000227721	0.00344067	0.0201687	0.0201687	0.0201687	0.00116798	0.00116798	0.00116798	0.000449667	0.00116798	0.0160233
SRX200075	G17955	10141	H1_N2	10141.ST.11	32509396	16530068	0	0	0	B	10	27	1	0	NA	0	0	0	0	0	nd	nd	0	1060	0	1	0.726901	0.726901	0.726212	0.726212	0.273099	0.217723	0.00355663	0.0265066	0	0.00899354	0.000104703	0.000104703	0	0.000104703	0	0	0	0.214167	0.214167	0.214167	0.256502	0.21242	0
SRX198925	G17965	10141	H1_N2	10141.ST.21	6870250	3505490	0	0	0	B	22	27	1	0	NA	0	0	0	1	1	nd	nd	0	1060	0	1	0.844633	0.844633	0.844633	0.844633	0.155367	0.0103685	0.0103685	0	0	0.270947	0	0	0.234921	0	0	0	0	0	0	0	0.00499154	0	0
SRX389484	G46977	10141	H1_N2	10141.SN.05	17536210	4046404	0	0	0	B	5	27	1	0	NA	0	0	0	0	0	nd	nd	0	1060	0	1	0.314874	0.314825	0.0239383	0.0239383	0.680109	0.679472	0.679357	0	0	0.0113004	0.00057268	0.00057268	0	0	0.00028661	0.00028661	0.00028661	0.000114509	0.000114509	0.000114509	0.00288404	0.000114509	0
SRX317467	G36692	10151	H1_N2	10151.ST.11	25866432	2973278	0	0	0	B	11	24	0	0	NA	0	0	0	1	1	nd	nd	0	520	0	1	0.977511	0.977511	0.977041	0.977041	0.0219197	0.0219197	0.00907945	0	0	0.940583	0.00124959	0.00124959	0.812816	0.00119811	5.14814e-05	0	0	0.0128403	0.0128403	0.0128403	0.0340914	0.0128403	0
SRX389500	G46978	10151	H1_N2	10151.ST.05	19606508	3029486	0	0	0	B	5	24	0	0	NA	0	0	0	0	1	nd	nd	0	520	0	1	0.0997476	0.09683	0.0850931	0.0850931	0.898414	0.879012	0.852321	0	0	0.0334805	0.0317545	0.0317545	0.0297024	0.0281758	0.00108732	0.00108732	0.00108732	0.026691	0.026691	0.026691	0.0113232	0.026691	0.000473113
SRX317380	G36663	10161	H1_N2	10161.ST.11	25610848	2978726	0	0	0	B	10	24	0	0	NA	0	0	0	0	0	nd	nd	0	680	0	1	0.574256	0.574256	0.574256	0.574256	0.41803	0.41803	0.161769	0	0	0.000659143	0.156209	0.156209	0.000501649	0.156209	0	0	0	0.256261	0.256261	0.256261	0.573293	0.230579	0
SRX389505	G46979	10161	H1_N2	10161.ST.05	18368430	4262346	0	0	0	B	7	24	0	0	NA	0	0	0	0	0	nd	nd	0	680	0	1	0.0379035	0.0369326	0.0249766	0.0249766	0.954506	0.951773	0.951275	0	0	0.0022188	0.00165201	0.00165201	0.00194493	0	0.00158629	0.00158629	0.00158629	0.000497962	0.000497962	0.000497962	0.00335095	0.000497962	0
SRX317329	G36656	10181	H1_N2	10181.ST.11	33448178	3773602	0	0	0	B	10	28	1	1	20	1	0	0	0	0	nd	nd	0	830	0	1	0.720306	0.678522	0.678504	0.678504	0.279589	0.279589	0.225595	0	0	0.000725756	0.224591	0.224591	0.000523914	0.224591	2.62321e-05	2.62321e-05	2.62321e-05	0.0539952	0.0539952	0.0539952	0.677303	0.0539952	0
SRX317449	G36657	10181	H1_N2	10181.ST.08	27713882	3073308	0	0	0	B	9	28	1	1	20	1	0	0	0	0	nd	nd	0	830	0	1	0.00287546	0.000742952	0.000729602	0.000729602	0.996919	0.996919	0.955963	0	0	0.000464848	0.955838	0.955838	0.000396649	0.955838	9.89209e-05	9.89209e-05	9.89209e-05	0.0409557	0.0409557	0.0409557	7.28637e-05	0.0409557	0
SRX317395	G36659	10231	H1_N2	10231.ST.11	32411846	2953418	0	0	0	B	10	25	1	0	NA	0	0	0	0	0	nd	nd	0	620	0	1	0.00429055	0.00428588	0.00425217	0.00425217	0.494577	0.493603	0.00189053	0	0	0.00316154	0.000540043	0.000540043	0.00141442	0.000540043	0.499888	0.499888	0.499888	0.491713	0.491713	0.491713	0.000314545	0.486057	0.000176354
SRX313590	G36566	10261	H1_N2	10261.ST.08	35125346	4487188	0	0	0	B	9	23	0	0	NA	0	0	0	0	0	nd	nd	1	550	1	1	0.963501	0.963501	0.963127	0.963127	0.0049443	0.00478351	0.00258744	0	0	0.00198431	0.00243842	0.00243842	0.0014596	0.00243842	0.0315552	0.0315552	0.0315552	0.00219607	0.00219607	0.00219607	0.960846	0.00132	0.0175725
SRX313526	G36571	10261	H1_N2	10261.ST.11	33182784	4235070	0	0	0	B	10	23	0	0	NA	0	0	0	0	0	nd	nd	1	550	1	1	0.969664	0.969664	0.969327	0.969327	0.0258909	0.0256068	0.0035634	0	0	0.0199031	0.00309721	0.00309721	0.00201048	0.00309721	0.00444471	0.00444471	0.00444471	0.0220434	0.0220434	0.0220434	0.948997	0.00342932	0.00234013
SRX313542	G36563	10271	H1_N2	10271.ST.11	33238992	4296082	0	0	0	B	10	27	0	1	31	0	0	0	1	1	nd	nd	0	1070	0	1	0.99914	0.99914	0.99914	0.99914	0.000789681	0.000708468	0.00064111	0	0	0.998849	0.000637773	0.000637773	0.99862	0.000637773	6.72564e-05	6.72564e-05	6.72564e-05	6.73575e-05	6.73575e-05	6.73575e-05	0.000191655	6.73575e-05	5.64347e-05
SRX313580	G36569	10271	H1_N2	10271.ST.05	40062990	4310436	0	0	0	B	6	27	0	1	31	0	0	0	1	1	nd	nd	0	1070	0	1	0.991982	0.991982	0.991908	0.991908	0.00733778	0.00723599	0.00711402	0	0	0.991048	0.0012696	0.0012696	0.990582	0.0012696	0.00016654	0.00016654	0.00016654	0.000121973	0.000121973	0.000121973	0.000324616	0.000111877	0.000132886
SRX313596	G36567	10291	H1_N2	10291.ST.11	36245994	4299108	0	0	0	B	10	26	1	1	20	0	1	1	0	0	1	80	1	900	0	1	0.918473	0.918473	0.918443	0.918443	0.0241189	0.0241052	0.0233789	0.908728	0.908728	0.00935144	0.0196591	0.0196591	0.00455382	0.0196591	0.0570185	0.0570185	0.0570185	0.000726328	0.000726328	0.000726328	0.000154321	0.000717487	0.057015
SRX313566	G36568	10291	H1_N2	10291.ST.05	5540640	573820	0	0	0	B	6	26	1	1	20	0	0	1	1	1	nd	nd	0	900	0	1	0.765349	0.748274	0.284906	0.284906	0.203579	0.203579	0.0328352	0.0589278	0.0589278	0.178694	0.0210115	0.0210115	0.167289	0.0210115	0.0105704	0.0105704	0.0105704	0.170744	0.170744	0.170744	0.0230028	0.164495	0.0105704
SRX198311	G17957	10301	H1_N2	10301.ST.14	32824752	16723108	0	0	0	B	14	28	0	0	NA	0	0	0	1	1	nd	nd	0	1100	0	1	0.578271	0.578271	0.578271	0.578271	0.148438	0.132	0.131434	0.0058054	0.0058054	0.518863	0.129984	0.129984	0.355902	0.129984	0	0	0	0.000565965	0.000565965	0.000565965	8.51332e-06	0.000565965	0
SRX313564	G36564	10301	H1_N2	10301.ST.08	26802606	3541308	0	0	0	B	7	28	0	0	NA	0	0	0	1	1	nd	nd	0	1100	0	1	0.848346	0.848346	0.848337	0.848337	0.151616	0.151574	0.135186	0	0	0.682513	0.135052	0.135052	0.130315	0.135052	3.84678e-05	3.84678e-05	3.84678e-05	0.0163875	0.0163875	0.0163875	0.00282931	0.0163875	3.0988e-05
SRX002294	G36672	10301	H1_N2	10301.ST.11	33603200	3952140	0	0	0	B	10	28	0	0	NA	0	0	0	1	1	nd	nd	0	1100	0	1	0.831972	0.831972	0.831891	0.831891	0.167711	0.167709	0.134605	0	0	0.696209	0.116817	0.116817	0.301125	0.116741	0	0	0	0.0331042	0.0331042	0.0331042	0.0418505	0.0325278	0
SRX313549	G36565	10311	H1_N2	10311.ST.05	34941864	3271686	0	0	0	B	4	27	1	1	21	0	0	0	0	0	nd	nd	0	560	1	1	0.00186774	0.00186774	0.00185935	0.00185935	0.997838	0.997796	0.944408	0.00113322	0.00113322	0.000611	0.940289	0.940289	0.000492873	0.940289	3.6681e-05	3.6681e-05	3.6681e-05	0.0533885	0.0533885	0.0533885	6.64749e-05	0.0533885	3.6681e-05
SRX389483	G46980	10311	H1_N2	10311.ST.14	24251924	5632016	0	0	0	B	16	27	1	1	21	0	0	0	0	0	nd	nd	0	560	1	1	0.00399705	0.00399705	0.0033545	0.0033545	0.996003	0.996003	0.165548	0	0	0.00039529	0.000140497	0.000140497	0.000182172	0.000140497	0	0	0	0.830455	0.830455	0.830455	0.000230964	0.830455	0
SRX317379	G36689	10351	H1_N2	10351.ST.11	31161552	3667316	0	0	0	B	10	28	1	0	NA	0	0	0	0	0	nd	nd	0	1130	0	1	0.441431	0.441431	0.441082	0.441082	0.551719	0.460775	0.149237	0	0	0.00028941	0.109824	0.109824	0.000189416	0.109779	0	0	0	0.311538	0.311538	0.311538	0.43862	0.311538	0
SRX317390	G36690	10351	H1_N2	10351.ST.08	27720762	3226226	0	0	0	B	7	28	1	0	NA	0	0	0	0	0	nd	nd	0	1130	0	1	0.866852	0.866834	0.866063	0.866063	0.132787	0.132713	0.121355	0	0	0.000881566	0.0372412	0.0372412	0.000785443	0.0370646	1.20521e-05	1.20521e-05	1.20521e-05	0.0113575	0.0113575	0.0113575	0.863812	0.0104145	0
SRX317471	G36684	10361	H1_N2	10361.ST.11	27048504	3157518	0	0	0	B	11	25	0	0	NA	0	0	0	0	0	nd	nd	1	940	0	1	0.00514608	0.00514608	0.00419778	0.00419778	0.115775	0.114503	0.111148	0	0	0.00166584	0.00325535	0.00325535	0.00074132	0.00273275	0.878462	0.878462	0.878462	0.00335429	0.00335429	0.00335429	0.00122281	0.00335429	0.855943
SRX389504	G46981	10361	H1_N2	10361.ST.08	22133814	5072364	0	0	0	B	7	25	0	0	NA	0	0	1	0	0	nd	nd	0	940	0	1	0.0565035	0.0565035	0.0562989	0.0562989	0.405359	0.405359	0.405359	0.0491531	0.0491531	0	0	0	0	0	0.538137	0.538137	0.538137	0	0	0	0.00030402	0	0.480002
SRX012325	G36686	10371	H1_N2	10371.ST.11	32375808	3631594	0	0	0	B	10	24	1	0	NA	0	0	0	0	0	nd	nd	0	540	1	1	0.729581	0.72939	0.625701	0.625701	0.269822	0.269562	0.160331	0	0	0.000369034	0.00114521	0.00114521	0.000191715	0.000308572	9.72121e-05	9.72121e-05	9.72121e-05	0.109231	0.109231	0.109231	0.105654	0.109189	0
SRX389492	G46982	10371	H1_N2	10371.ST.05	19120296	4146314	0	0	0	B	4	24	1	0	NA	0	0	0	0	0	nd	nd	0	540	1	1	0.0415527	0.0412085	0.0308504	0.0308504	0.958207	0.956912	0.956912	0	0	0.00752071	0	0	0.000889577	0	0.00023996	0.00023996	0.00023996	0	0	0	0.00463381	0	0
SRX007640	G36662	10402	H1_N2	10402.ST.05	29206534	1698776	0	0	0	B	6	24	1	1	7	0	0	0	0	0	nd	nd	0	690	1	1	0.000567514	0.000567514	0.000567514	0.000567514	0.999429	0.999429	0.931778	0.000292663	0.000292663	4.19187e-05	0.924819	0.924819	0	0.924819	0	0	0	0.0676515	0.0676515	0.0676515	0.000157694	0.067647	0
SRX317451	G36742	10441	H1_N1	10441.ST.11.1	37442674	4405616	0	1	0	A	10	26	1	0	NA	0	0	0	1	1	nd	nd	0	647	0	1	0.9232	0.9232	0.923179	0.923179	0.0767843	0.0767843	0.000686211	0.000590854	0.000590854	0.9214	0.000496389	0.000496389	0.145503	0.000496389	0	0	0	0.0760981	0.0760981	0.0760981	0.000109616	0.0756784	0
SRX317473	G36666	10451	H1_N1	10451.ST.11	32652374	3853330	0	0	0	B	10	25	1	0	NA	0	0	0	1	1	nd	nd	0	640	1	1	0.956017	0.956017	0.955847	0.955847	0.043966	0.0438756	0.0433725	0	0	0.95216	0.000711008	0.000711008	0.100697	0.000519197	0	0	0	0.000503129	0.000503129	0.000503129	0.000736115	0.000503129	0
SRX317369	G36687	10451	H1_N1	10451.ST.08	33036294	3853922	0	0	0	B	9	25	1	0	NA	0	0	0	0	1	nd	nd	0	640	1	1	0.852073	0.851926	0.850686	0.850686	0.14585	0.145645	0.144826	0	0	0.846958	0.00146162	0.00146162	0.0955176	0.000915422	0.000118249	0.000118249	0.000118249	0.000820501	0.000820501	0.000820501	0.00106746	0.000820501	0
SRX317266	G36667	10471	H1_N2	10471.ST.11	23899582	2758632	0	0	0	B	11	28	1	0	NA	0	0	0	0	1	nd	nd	0	1300	0	1	0.880268	0.880268	0.871343	0.871343	0.119731	0.119727	0.115615	0	0	0.153943	0.071908	0.071908	0.0406834	0.0714263	0	0	0	0.00411239	0.00411239	0.00411239	0.65058	0.00411239	0
SRX389494	G46983	10471	H1_N2	10471.ST.05	19154412	4185020	0	0	0	B	4	28	1	0	NA	0	0	0	0	0	nd	nd	0	1300	0	1	0.0239984	0.0239984	0.0157726	0.0157726	0.97592	0.974625	0.974625	0	0	0.000245214	0.00268513	0.00268513	0.000245214	0	0	0	0	0	0	0	0.00275835	0	0
SRX317391	G36669	10472	H1_N2	10472.ST.11	26152084	2964458	0	0	0	B	11	28	1	0	NA	0	0	0	1	1	nd	nd	0	1350	0	1	0.882545	0.882438	0.878006	0.878006	0.117244	0.11714	0.111449	0	0	0.720255	0.0132035	0.0132035	0.258941	0.0128148	2.08176e-05	2.08176e-05	2.08176e-05	0.0056912	0.0056912	0.0056912	0.119887	0.0056912	0
SRX389501	G46984	10472	H1_N2	10472.ST.05	19302746	4226748	0	0	0	B	4	28	1	0	NA	0	0	0	0	0	nd	nd	0	1350	0	1	0.0356543	0.0352935	0.0259903	0.0259903	0.958245	0.955446	0.942126	0	0	0.00432412	0.00342994	0.00342994	0.00432412	0.00253565	0.000306183	0.000306183	0.000306183	0.0133199	0.0133199	0.0133199	0.00882384	0.0133199	0
SRX317338	G36676	10501	H1_N1	10501.ST.11	27396508	3211798	0	0	0	B	10	27	1	1	12	0	0	0	0	1	nd	nd	0	1026	1	1	0.373389	0.373389	0.36572	0.36572	0.299959	0.29995	0.0368688	0	0	0.351436	0.000590958	0.000590958	0.0541725	0.000375233	0	0	0	0.263081	0.263081	0.263081	0.00015768	0.263081	0
SRX317313	G36677	10501	H1_N1	10501.ST.05	26146666	2848138	0	0	0	B	6	27	1	1	12	0	0	0	0	0	nd	nd	0	1026	1	1	0.0096391	0.00952509	0.00680639	0.00680639	0.989974	0.989617	0.231279	0	0	0.000631554	0.00076795	0.00076795	5.95272e-05	0	0.000242782	0.00020318	0.00020318	0.758338	0.758338	0.758338	0.00141475	0.758338	0
SRX200102	G17956	10521	H1_N2	10521.ST.14	31356166	15910350	0	0	0	B	14	25	1	1	39	0	0	0	1	1	nd	nd	0	860	1	1	0.940226	0.940226	0.940226	0.940226	0.059774	0.059774	0.059774	0.000584668	0.000584668	0.939575	0.056689	0.056689	0.939575	0.056689	0	0	0	0	0	0	0	0	0
SRX317287	G36675	10521	H1_N2	10521.ST.11	29091512	3363950	0	0	0	B	11	25	1	1	39	0	0	0	1	1	nd	nd	0	860	1	1	0.956401	0.956401	0.956007	0.956007	0.0434353	0.0434278	0.0427527	0	0	0.954842	0.000572428	0.000572428	0.954725	0.000482729	0	0	0	0.000675136	0.000675136	0.000675136	0.000423386	0.000675136	0
SRX198677	G17953	10541	H1_N1	10541.ST.21	31201044	15774510	0	0	0	B	21	26	1	0	NA	0	1	1	0	0	1	95	1	920	0	1	0.800824	0.800824	0.800783	0.800783	0.199176	0.00494193	0.00488893	0.80068	0.80068	2.80792e-05	0.000215859	0.000215859	2.80792e-05	0.000194097	0	0	0	5.29994e-05	5.29994e-05	5.29994e-05	0	5.29994e-05	0
SRX200061	G17959	10541	H1_N1	10541.ST.14	30621620	15574116	0	0	0	B	13	26	1	0	NA	0	1	1	0	0	1	95	1	920	0	1	0.725212	0.725212	0.723497	0.723497	0.274729	0.274729	0.265624	0.723322	0.723322	9.48564e-05	0.263008	0.263008	9.48564e-05	0.263008	0	0	0	0.00910423	0.00910423	0.00910423	0	0.00635339	0
SRX317476	G36671	10541	H1_N1	10541.ST.11	32678926	3818724	0	0	0	B	10	26	1	0	NA	0	0	0	0	0	1	95	1	920	0	1	0.0724019	0.0717314	0.0253333	0.0253333	0.868575	0.866935	0.860143	0	0	0.0034021	0.00388607	0.00388607	0.00123478	0	0.00106392	0.000940717	0.000940717	0.00679263	0.00679263	0.00679263	0.00258731	0.00664696	0
SRX198386	G17961	10542	H1_N1	10542.ST.14	34810648	17676854	0	0	0	B	14	26	1	0	NA	0	1	1	0	0	1	95	1	925	0	1	0.80009	0.80009	0.79799	0.79799	0.198764	0.198764	0.197237	0.797787	0.797787	0.000135234	0.193826	0.193826	0.000135234	0.193826	0	0	0	0.00152616	0.00152616	0.00152616	0	0.00130738	0
SRX317498	G36673	10542	H1_N1	10542.ST.11	27490252	3226184	0	0	0	B	10	26	1	0	NA	0	0	0	0	0	1	95	1	925	0	1	0.137171	0.137171	0.0105034	0.0105034	0.861789	0.861549	0.580422	0	0	0.00134625	0.441842	0.441842	0.000737552	0.441536	0	0	0	0.281127	0.281127	0.281127	0.00222154	0.281127	0
SRX317496	G36674	10542	H1_N1	10542.ST.08	31319364	3611944	0	0	0	B	7	26	1	0	NA	0	0	0	0	0	nd	nd	0	925	0	1	0.568667	0.568446	0.0117271	0.0117271	0.430736	0.430017	0.356465	0	0	0.00107455	0.00247292	0.00247292	0.00048676	0	0.000583024	0.000370427	0.000370427	0.0735518	0.0735518	0.0735518	0.00231101	0.0734429	0
SRX002290	G36680	10551	H1_N1	10551.ST.14	22680270	2438660	0	0	0	B	15	26	1	0	NA	0	0	0	0	0	nd	nd	0	930	1	1	0.00747037	0.00744318	0.00550302	0.00550302	0.992088	0.991812	0.146344	0	0	0.000703331	0.0011096	0.0011096	0.000441547	0	0.00016229	8.76979e-05	8.76979e-05	0.845468	0.845468	0.845468	0.00154678	0.845468	0
SRX389730	G46949	10552	H1_N1	10552.ST.11.1	7948206	1887804	0	1	0	A	10	26	1	0	NA	0	0	0	0	0	nd	nd	0	724	0	1	0.723272	0.723272	0.723272	0.723272	0.276728	0.276728	0.203476	0	0	0	0.199037	0.199037	0	0.199037	0	0	0	0.0732525	0.0732525	0.0732525	0.722351	0.0732525	0
SRX313527	G36654	10561	H1_N2	10561.ST.11.1	40285658	5182046	0	1	0	A	10	25	0	0	NA	0	0	0	1	1	1	95	1	950	1	1	0.757083	0.757083	0.352792	0.352792	0.241749	0.24116	0.00633011	0	0	0.348496	0.00633011	0.00633011	0.240303	0.00633011	0.00116479	0.00116479	0.00116479	0.23483	0.23483	0.23483	0.00288177	0.23483	0.000793781
SRX317411	G36685	10581	H1_N2	10581.ST.11	30675244	3584430	0	0	0	B	10	28	1	0	NA	0	0	0	0	0	nd	nd	0	1020	0	1	0.668113	0.668093	0.667443	0.667443	0.307516	0.285077	0.225775	0	0	0.000173154	0.155699	0.155699	1.22625e-05	0.155449	2.45249e-05	2.45249e-05	2.45249e-05	0.0593023	0.0593023	0.0593023	0.666304	0.0591805	0
SRX389497	G46934	10581	H1_N2	10581.ST.05	22534632	5266598	0	0	0	B	4	28	1	0	NA	0	0	0	0	0	nd	nd	0	1020	0	1	0.0294822	0.0283531	0.0209933	0.0209933	0.959672	0.958145	0.958145	0	0	0.00423959	0.0063041	0.0063041	0.00321466	0.00315035	0.00757039	0.00726156	0.00726156	0	0	0	0.00366117	0	0.00726156
SRX317465	G36670	10591	H1_N2	10591.ST.05	28400220	2652376	0	0	0	B	5	24	1	0	NA	0	0	0	0	0	nd	nd	0	890	0	1	0.0091656	0.00883823	0.00611721	0.00611721	0.769163	0.759386	0.29369	0	0	0.000491105	0.00194616	0.00194616	0.000192852	0	0.000297836	0.000297836	0.000297836	0.465696	0.465696	0.465696	0.00111631	0.465471	6.87714e-05
SRX317494	G36668	10601	H1_N1	10601.ST.11	24093882	2670676	0	0	0	B	10	24	0	1	20	0	0	0	1	1	nd	nd	0	680	1	1	0.957997	0.957997	0.957712	0.957712	0.0410342	0.0409102	0.039674	0	0	0.952451	0.000652013	0.000652013	0.186549	0.000481501	0	0	0	0.00123621	0.00123621	0.00123621	0.00457281	0.00123621	0
SRX002282	G36688	10671	H1_N2	10671.ST.05	33025352	3157138	0	0	0	B	4	24	1	0	NA	1	0	0	0	0	nd	nd	0	800	1	1	0.0316986	0.0306272	0.019085	0.019085	0.956672	0.955079	0.847588	0	0	0.00128586	0.00607134	0.00607134	0	0	0.00960249	0.00939704	0.00939704	0.10749	0.10749	0.10749	0.00203859	0.10459	0
SRX317356	G36691	10691	H1_N2	10691.ST.14	23964836	2623750	0	0	0	B	15	24	0	0	NA	1	0	0	0	0	nd	nd	0	820	0	1	0.516395	0.516395	0.00175223	0.00175223	0.482965	0.482901	0.375733	0	0	0.000306118	0.294516	0.294516	0	0.294096	0	0	0	0.107168	0.107168	0.107168	0.000403899	0.106366	0
SRX200057	G17958	10701	H1_N2	10701.ST.21	34397168	17524444	0	0	0	B	20	23	0	1	25	1	1	1	0	0	1	73	1	510	1	1	0.973399	0.973399	0.973399	0.973399	0.0266011	0.0266011	0.00676036	0.973063	0.973063	0.000157972	5.21973e-05	5.21973e-05	0.000157972	1.49464e-05	0	0	0	0.0198407	0.0198407	0.0198407	5.97855e-06	0.0198407	0
SRX317301	G36679	10701	H1_N2	10701.ST.14	32052592	3728372	0	0	0	B	15	23	0	1	25	1	0	0	0	0	1	73	1	510	1	1	0.039442	0.0393053	0.0284282	0.0284282	0.933656	0.932176	0.922844	0	0	0.00652809	0.00375224	0.00375224	0.00427416	0	0.0172352	0.017117	0.017117	0.00933258	0.00933258	0.00933258	0.00418363	0.00803564	0
SRX198665	G17960	10741	H1_N1	10741.ST.11	27343294	13921274	0	0	0	B	12	27	0	1	19	1	0	0	0	0	1	131	1	1057	0	1	0.868949	0.868949	0.868949	0.868949	0.131051	0.131051	0.130966	0.835091	0	0	0.00202885	0.00202885	0	0.00202885	0	0	0	8.53722e-05	8.53722e-05	8.53722e-05	0.0327829	8.53722e-05	0
SRX198391	G17962	10741	H1_N1	10741.ST.14	27879762	14184574	0	0	0	B	14	27	0	1	19	1	1	1	0	0	1	131	1	1057	0	1	0.958338	0.958338	0.958338	0.958338	0.0416613	0.00310665	0.00309519	0.958266	0.929592	0	1.27663e-05	1.27663e-05	0	1.27663e-05	0	0	0	1.12031e-05	1.12031e-05	1.12031e-05	0	1.12031e-05	0
SRX198830	G17964	10741	H1_N1	10741.ST.08	25454580	12942606	0	0	0	B	7	27	0	1	19	1	1	1	0	0	1	131	1	1057	0	1	0.907291	0.907291	0.907291	0.907291	0.0927087	0.0927087	0.00269484	0.906972	0.880776	0.000106513	3.68888e-05	3.68888e-05	0.000106513	3.68888e-05	0	0	0	0.0900139	0.0900139	0.0900139	0.000137783	0.089196	0
SRX313538	G36573	10741	H1_N1	10741.ST.11	31924906	4172112	0	0	0	B	12	27	0	1	19	1	0	0	0	0	1	131	1	1057	0	1	0.912784	0.912784	0.912784	0.912784	0.0867841	0.0862015	0.0843956	0.876193	0	0.0100841	0.00997867	0.00997867	0.00707602	0.00997867	0.000432365	0.000432365	0.000432365	0.00180591	0.00180591	0.00180591	0.0239014	0.00180591	0.000208273
SRX200096	G17963	10811	H1_N1	10811.ST.11	31222138	15859610	0	0	0	B	12	28	0	0	NA	0	0	0	0	1	nd	nd	0	864	0	1	0.976921	0.976921	0.976921	0.976921	0.0230785	0.0228848	0.0211358	0.00153094	0.00153094	0.0684154	0.0153635	0.0153635	0.0684154	0.0153635	0	0	0	0.00174896	0.00174896	0.00174896	5.32653e-06	0.00174896	0
SRX317478	G36683	10811	H1_N1	10811.ST.05	29390198	3395306	0	0	0	B	6	28	0	0	NA	0	0	0	0	1	nd	nd	0	864	0	1	0.977349	0.977349	0.974651	0.974651	0.0223074	0.0222978	0.0208217	0	0	0.0267719	0.000556977	0.000556977	0.0264075	0.000338109	0	0	0	0.00147624	0.00147624	0.00147624	0.000190785	0.00147624	0
SRX389490	G46938	10871	H1_N2	10871.ST.05	20836322	4649600	0	0	0	B	6	26	0	0	NA	0	0	0	0	0	nd	nd	0	740	1	1	0.0855257	0.0840933	0.0538676	0.0538676	0.912169	0.910283	0.907009	0	0	0.03005	0.00639066	0.00639066	0	0	0.00131194	0.00121165	0.00121165	0.00327402	0.00327402	0.00327402	0.00647483	0.00327402	0.000218127
SRX002306	G36664	10891	H1_N2	10891.ST.11	26316110	2054552	0	0	0	B	10	28	0	0	NA	0	0	0	0	0	nd	nd	0	1480	0	1	0.862686	0.862686	0.729161	0.729161	0.136037	0.136031	0.10642	0	0	0.00884134	0.000933601	0.000933601	0.00860017	0.000821591	0	0	0	0.0296105	0.0296105	0.0296105	0.719548	0.0296105	0
SRX317434	G36665	10891	H1_N2	10891.ST.05	34562276	4050604	0	0	0	B	6	28	0	0	NA	0	0	0	0	0	nd	nd	0	1480	0	1	0.183779	0.18296	0.0587383	0.0587383	0.807775	0.806145	0.80403	0	0	0.00222234	0.00600479	0.00600479	0.00162116	0	0.00799778	0.00799778	0.00799778	0.0021151	0.0021151	0.0021151	0.0407137	0.00177146	0.00726587
SRX978399	G54110	11002	H1_N2	11002.ST.14.1	42530246	14116170	0	1	0	A	13	29	1	0	NA	0	1	1	0	0	1	69	1	1390	0	1	0.987253	0.987253	0.987253	0.987253	0.0127467	0.012732	0.0116211	0.98442	0.98442	0.00281779	0.0116211	0.0116211	0.0027106	0.0116211	0	0	0	0.00111089	0.00111089	0.00111089	1.60272e-05	0.00111089	0
SRX978408	G54111	11002	H1_N2	11002.ST.08.1	55085200	18208766	1	0	0	A	8	29	1	0	NA	0	0	0	0	0	nd	399	1	1390	0	1	0.00124238	0.00124238	0.00124238	0.00124238	0.996122	0.996031	0.514077	0	0	0.000599576	0.513348	0.513348	0.000599576	0.513348	1.78557e-05	1.78557e-05	1.78557e-05	0.481953	0.481953	0.481953	0.000642806	0.481953	1.78557e-05
SRX313517	G36648	11041	H1_N2	11041.ST.14.1	30452098	4005896	0	1	0	A	14	23	1	0	NA	0	0	0	0	0	nd	nd	0	630	0	1	0.45231	0.45231	0.452264	0.452264	0.387728	0.387654	0.376806	0	0	0.00091641	0.376804	0.376804	0.000667843	0.376804	0.159962	0.159962	0.159962	0.0108483	0.0108483	0.0108483	0.000518918	0.0108483	0.155837
SRX313545	G36639	11081	H1_N2	11081.ST.14.1	27892128	3483626	0	1	0	A	13	26	1	1	39	0	0	0	0	1	1	144	1	1070	0	1	0.0479681	0.0479681	0.0467558	0.0467558	0.950626	0.917723	0.862813	0	0	0.0136281	0.861602	0.861602	0.0130715	0.861602	0.00140639	0.00140639	0.00140639	0.0549105	0.0549105	0.0549105	0.0327861	0.0300856	0.00140639
SRX389911	G46953	11081	H1_N2	11081.ST.05.1	16107924	1891186	0	0	0	A	5	26	1	1	39	0	0	0	0	0	nd	nd	0	1070	0	1	0.241157	0	0	0	0.758843	0.758843	0.758843	0	0	0	0	0	0	0	0	0	0	0	0	0	0	0	0
SRX978218	G51245	11081	H1_N2	11081.ST.08.1	62094086	9536452	1	0	0	A	8	26	1	1	39	0	1	1	0	0	1	144	1	1070	0	1	0.232978	0.232978	0.225591	0.225591	0.766829	0.766758	0.760596	0.225511	0.225511	7.05196e-05	0.760596	0.760596	7.05196e-05	0.760596	4.61698e-05	4.61698e-05	4.61698e-05	0.00616272	0.00616272	0.00616272	9.96129e-06	0.00616272	3.09907e-05
SRX407240	G51324	11081	H1_N2	11081.ST.21.1	40630872	6462998	0	0	1	A	20	26	1	1	39	0	1	1	0	0	1	144	1	1070	0	1	0.214888	0.214888	0.214888	0.214888	0.785099	0.743353	0.742231	0.208503	0.208503	0.00612973	0.742231	0.742231	0.00580056	0.742231	0	0	0	0.00112178	0.00112178	0.00112178	0.00025524	0.000415347	0
SRX317418	G36736	11091	H1_N2	11091.ST.05.1	35200576	4066314	0	0	0	A	5	27	0	0	NA	0	1	1	0	0	1	998	1	1210	0	1	0.998128	0.998128	0.998113	0.998113	0.00148973	0.00148973	0.00101426	0.997848	0.997848	0.000185864	0.000369534	0.000369534	7.20889e-05	0.000369534	0	0	0	0.00047516	0.00047516	0.00047516	7.92978e-05	0.00047516	0
SRX317353	G36743	11091	H1_N2	11091.ST.11.1	34030550	3895756	0	0	0	A	10	27	0	0	NA	0	0	0	0	1	1	998	1	1210	0	1	0.188601	0.188601	0.185252	0.185252	0.78553	0.766877	0.665956	0	0	0.046527	0.658714	0.658714	0.0365722	0.658714	0	0	0	0.100925	0.100925	0.100925	0.0130063	0.100925	0
SRX407293	G51247	11091	H1_N2	11091.ST.14.1	49107662	7892294	0	1	0	A	13	27	0	0	NA	0	0	0	0	0	1	998	1	1210	0	1	0.434757	0.434757	0.434287	0.434287	0.565243	0.565207	0.542039	0	0	0.000850801	0.540435	0.540435	0.000850801	0.540435	0	0	0	0.0231662	0.0231662	0.0231662	0.433393	0.0136439	0
SRX407317	G51248	11091	H1_N2	11091.ST.08.1	40619740	6420054	1	0	0	A	7	27	0	0	NA	0	1	1	0	0	1	998	1	1210	0	1	0.993249	0.993249	0.993249	0.993249	0.00675097	0.00667671	0.00645361	0.993202	0.993202	4.70858e-05	0.00639356	0.00639356	4.70858e-05	0.00639356	0	0	0	0.000223421	0.000223421	0.000223421	0	0.000223421	0
SRX317497	G36734	11111	H1_N2	11111.ST.11.1	36139664	3953930	0	0	0	A	10	28	0	0	NA	0	0	0	0	0	1	998	0	1460	1	1	0.00484318	0.00484318	0.00458919	0.00458919	0.0242286	0.0242286	0.0145554	0	0	0.00273011	0.00510233	0.00510233	0.000563299	0.00510233	0.969179	0.969179	0.969179	0.00967322	0.00967322	0.00967322	0.00176354	0.00967322	0.950659
SRX317308	G36735	11111	H1_N2	11111.ST.08.1	37100728	2246652	1	0	0	A	9	28	0	0	NA	0	0	0	0	0	nd	nd	0	1460	1	1	0.00770742	0.00770742	0.0070154	0.0070154	0.085326	0.085326	0.0810306	0.00289314	0.00289314	0.00258599	0.00321817	0.00321817	0.00181908	0.00321817	0.905147	0.905147	0.905147	0.00429542	0.00429542	0.00429542	0.00146113	0.00419116	0.893333
SRX978400	G54113	11111	H1_N2	11111.ST.14.1	57208622	18922620	0	1	0	A	13	28	0	0	NA	0	1	1	0	0	1	998	1	1460	1	1	0.984419	0.984419	0.984419	0.984419	0.0131043	0.0130171	0.0129256	0.934824	0.934824	0.0495642	0.0129256	0.0129256	0.00986855	0.0129256	0.00247727	0.00247727	0.00247727	9.1512e-05	9.1512e-05	9.1512e-05	0	9.1512e-05	0.00237225
SRX313563	G36644	11112	H1_N2	11112.ST.14.1	24848920	3258940	0	1	0	A	12	28	0	0	NA	0	0	0	0	0	nd	nd	0	1380	1	1	0.966235	0.966235	0.965997	0.965997	0.0330965	0.0328147	0.0108311	0	0	0.00709641	0.00637401	0.00637401	0.00568829	0.00637401	0.000668334	0.000668334	0.000668334	0.0219836	0.0219836	0.0219836	0.957794	0.0219836	0.000518733
SRX317475	G36739	11121	H1_N2	11121.ST.11.1	28644268	3127656	0	1	0	A	11	24	1	0	NA	1	0	0	0	1	nd	nd	0	690	1	1	0.120542	0.120542	0.113351	0.113351	0.858943	0.858943	0.120396	0	0	0.041652	0.0653414	0.0653414	0.0236071	0.0653414	0	0	0	0.738552	0.738552	0.738552	0.0664666	0.681773	0
SRX317288	G36738	11141	H1_N2	11141.ST.11.1	41501060	4914208	0	0	0	A	11	28	1	0	NA	0	0	0	1	1	nd	nd	0	1160	0	1	0.824552	0.824552	0.82254	0.82254	0.0525631	0.0525631	0.0339809	0	0	0.491144	0.0255756	0.0255756	0.490179	0.0255756	0	0	0	0.0185838	0.0185838	0.0185838	0.000236112	0.0185694	0
SRX317297	G36740	11141	H1_N2	11141.ST.05.1	40639326	3552526	1	0	0	A	5	28	1	0	NA	0	0	0	0	0	nd	nd	0	1160	0	1	0.019994	0.019994	0.0043965	0.0043965	0.97885	0.97885	0.975996	0.00140736	0.00140736	0.00196828	0.967924	0.967924	0.00144086	0.967924	6.42628e-06	6.42628e-06	6.42628e-06	0.00285419	0.00285419	0.00285419	0.000925385	0.00284524	6.42628e-06
SRX978252	G51246	11141	H1_N2	11141.ST.14.1	53954746	8258716	0	1	0	A	13	28	1	0	NA	0	0	0	1	1	nd	nd	0	1160	0	1	0.975505	0.975505	0.975501	0.975501	0.0164445	0.016377	0.00709552	0	0	0.864875	0.00705547	0.00705547	0.862807	0.00705547	5.69159e-05	5.69159e-05	5.69159e-05	0.00928151	0.00928151	0.00928151	0.000149668	0.00923513	3.162e-05
SRX407263	G51321	11141	H1_N2	11141.ST.21.1	54580390	8659404	0	0	1	A	20	28	1	0	NA	0	0	0	1	1	nd	nd	0	1160	0	1	0.249849	0.249849	0.249753	0.249753	0.0186951	0.0181303	0.0179464	0	0	0.235366	0.0173222	0.0173222	0.23308	0.0173222	0	0	0	0.000183913	0.000183913	0.000183913	0.000447708	0.000183913	0
SRX313530	G36645	11151	H1_N2	11151.ST.08.1	33121656	4434154	1	0	0	A	8	28	1	1	10	0	0	0	0	0	nd	nd	0	1340	1	1	0.116392	0.101763	0.00219034	0.00219034	0.87283	0.872791	0.86396	0.00122473	0.00122473	0.000718003	0.000738691	0.000738691	0.000512545	0.000738691	3.47817e-05	3.47817e-05	3.47817e-05	0.00883106	0.00883106	0.00883106	0.00014779	0.00883106	3.47817e-05
SRX313574	G36650	11151	H1_N2	11151.ST.14.1	29080500	3786646	0	1	0	A	14	28	1	1	10	0	0	0	0	0	nd	nd	0	1340	1	1	0.80919	0.80919	0.808852	0.808852	0.142907	0.141786	0.13695	0.000239565	0	0.35979	0.136476	0.136476	0	0.0318914	0.000134712	0.000134712	0.000134712	0.00483575	0.00483575	0.00483575	0.0602844	0.00483575	6.59673e-05
SRX313525	G36581	11161	H1_N1	11161.SN.11.1	31259216	4008774	0	0	0	A	11	27	1	0	NA	0	0	0	0	0	nd	nd	0	1080	0	1	0.00153839	0.00135706	0.00133843	0.00133843	0.998388	0.998362	0.681205	0.000957864	0.000875444	0.000227193	0.664856	0.664856	0.000112521	0.664856	7.3103e-05	7.3103e-05	7.3103e-05	0.317158	0.317158	0.317158	8.17033e-05	0.0144131	3.01012e-05
SRX389509	G46939	11161	H1_N1	11161.ST.05.1	20695870	4882758	0	0	0	A	4	27	1	0	NA	0	0	0	0	0	nd	nd	0	1080	0	1	0	0	0	0	0.106387	0.106387	0.106387	0	0	0	0	0	0	0	0	0	0	0	0	0	0	0	0
SRX407265	G51192	11161	H1_N1	11161.ST.08.1	42566686	6643136	1	0	0	A	8	27	1	0	NA	0	0	0	0	0	nd	nd	0	1080	0	1	0.000187435	4.67155e-05	4.67155e-05	4.67155e-05	0.999813	0.999813	0.745822	4.67155e-05	4.67155e-05	0	0.745626	0.745626	0	0.745626	0	0	0	0.253991	0.253991	0.253991	0	0.00935428	0
SRX407249	G51193	11161	H1_N1	11161.ST.14.1	36631622	4982120	0	1	0	A	14	27	1	0	NA	0	0	0	0	0	nd	nd	0	1080	0	1	0.000111177	0.000111177	0.000111177	0.000111177	0.999753	0.909787	0.310363	0.000111177	0.000111177	0	0.302111	0.302111	0	0.302111	0	0	0	0.599424	0.599424	0.599424	0	0.0101184	0
SRX978222	G51286	11161	H1_N1	11161.SN.21.1	56758284	8627770	0	0	0	A	21	27	1	0	NA	0	0	1	0	0	nd	nd	0	1080	0	1	0.0941009	0.0941009	0.0695457	0.0695457	0.873906	0.857777	0.610301	0.0604986	0.0604986	0.00876428	0.0132893	0.0132893	0.00876428	0.0132893	0.00537928	0.00537928	0.00537928	0.247476	0.247476	0.247476	0.000279897	0.247476	0.00370864
SRX978245	G51288	11161	H1_N1	11161.ST.21.1	60327924	9189336	0	0	1	A	21	27	1	0	NA	0	0	1	0	1	nd	nd	0	1080	0	1	0.0782749	0.0782749	0.074994	0.074994	0.843133	0.819072	0.712146	0.0506694	0.044623	0.0208035	0.0184002	0.0184002	0.0208035	0.0184002	0.0126663	0.0126663	0.0126663	0.106926	0.106926	0.106926	0.00352107	0.106926	0.00700902
SRX389943	G46954	11171	H1_N1	11171.SN.11.1	17013996	3130282	0	1	0	A	10	28	0	0	NA	0	0	0	0	0	nd	nd	0	1395	1	1	0.000716359	0	0	0	0.99331	0.99331	0.014626	0	0	0	0	0	0	0	0	0	0	0.978684	0.978684	0.978684	0	0.97563	0
SRX389907	G46955	11171	H1_N1	11171.ST.05.1	21075992	2933234	1	0	0	A	5	28	0	0	NA	0	0	0	0	0	nd	nd	0	1395	1	1	0.0046982	0.0028243	0.0028243	0.0028243	0.995302	0.995302	0.995302	0	0	0.0028243	0	0	0.000792165	0	0	0	0	0	0	0	0	0	0
SRX313588	G36582	11181	H1_N1	11181.ST.11.1	45998966	3756806	0	1	0	A	14	24	1	1	39	1	0	0	0	1	nd	nd	0	415	0	1	0.0802055	0.0802055	0.0747388	0.0747388	0.624119	0.62023	0.437369	0	0	0.0409383	0.0487344	0.0487344	0.0249489	0.0487344	0.00728596	0.00728596	0.00728596	0.182862	0.182862	0.182862	0.0153779	0.182227	0.00646636
SRX313575	G36646	11191	H1_N2	11191.ST.05.1	30115516	3824750	0	0	0	A	5	24	0	0	NA	0	1	1	0	0	1	420	1	690	1	1	0.880641	0.880641	0.880624	0.880624	0.0334684	0.0325583	0.0324821	0.878846	0.878846	0.000792537	0.0323774	0.0323774	0.000627749	0.0323774	0.0855758	0.0855758	0.0855758	7.6263e-05	7.6263e-05	7.6263e-05	6.759e-05	7.6263e-05	6.66927e-05
SRX317276	G36745	11191	H1_N2	11191.ST.11.1	43845160	5246082	0	1	0	A	10	24	0	0	NA	0	0	0	0	1	1	420	1	690	1	1	0.0896947	0.0896947	0.0823704	0.0823704	0.891481	0.891481	0.795546	0	0	0.0337431	0.778865	0.778865	0.0238783	0.778865	0.000812322	0.000812322	0.000812322	0.0959376	0.0959376	0.0959376	0.0177123	0.0957621	0.00059002
SRX407307	G51242	11191	H1_N2	11191.ST.08.1	41997986	6592268	1	0	0	A	8	24	0	0	NA	0	1	1	0	0	1	420	1	690	1	1	0.871258	0.870579	0.870579	0.870579	0.0559971	0.0547172	0.0308643	0.87049	0.87049	8.73124e-05	0.0304961	0.0304961	8.73124e-05	0.0304961	0.0725688	0.0725688	0.0725688	0.0238526	0.0238526	0.0238526	0	0.0238526	0
SRX317365	G36737	11192	H1_N2	11192.ST.11.1	30157434	786796	0	1	0	A	10	24	0	0	NA	0	1	1	0	0	1	420	1	650	1	1	0.59558	0.59558	0.595394	0.595394	0.395805	0.395805	0.28195	0.592983	0.592983	0.00107266	0.182918	0.182918	0.000320021	0.182918	0.000101101	0.000101101	0.000101101	0.113855	0.113855	0.113855	0.00126415	0.111237	0
SRX317357	G36744	11201	H1_N2	11201.ST.11.1	36523728	4213354	0	1	0	A	10	24	1	0	NA	0	0	0	0	0	nd	nd	0	830	0	1	0.093734	0.093734	0.0936226	0.0936226	0.905892	0.905892	0.875796	0	0	0.00176838	0.874633	0.874633	0.00124203	0.874633	0	0	0	0.0300955	0.0300955	0.0300955	0.0893356	0.0300955	0
SRX313548	G36651	11202	H1_N2	11202.ST.11.1	36680216	4711548	0	1	0	A	10	24	1	0	NA	0	0	0	1	1	nd	nd	0	880	0	1	0.481301	0.481301	0.481263	0.481263	0.518633	0.51859	0.515034	0	0	0.47485	0.515026	0.515026	0.10785	0.515026	6.58882e-05	6.58882e-05	6.58882e-05	0.00355639	0.00355639	0.00355639	0.00497801	0.00355639	6.58882e-05
SRX389987	G46957	11202	H1_N2	11202.ST.05.1	20666310	4682284	1	0	0	A	6	24	1	0	NA	0	0	1	0	0	nd	nd	0	880	0	1	0.681161	0.0425028	0.0425028	0.0425028	0.318839	0.318839	0.171381	0.0425028	0.0425028	0	0	0	0	0	0	0	0	0.147458	0.147458	0.147458	0	0.147458	0
SRX389882	G46958	11211	H1_N2	11211.ST.05.1	19930302	4615138	1	0	0	A	6	24	1	0	NA	0	0	0	0	0	nd	nd	0	1160	0	1	0	0	0	0	1	0.873486	0.811037	0	0	0	0.811037	0.811037	0	0.811037	0	0	0	0.0624491	0.0624491	0.0624491	0	0.0624491	0
SRX389489	G47921	11211	H1_N2	11211.ST.11.1	18683854	4339552	0	0	0	A	11	24	1	0	NA	0	0	1	1	1	nd	nd	0	1160	0	1	0.573801	0.573801	0.573801	0.573801	0.424785	0.263552	0.207453	0.0893837	0.0893837	0.484417	0.207453	0.207453	0.484417	0.207453	0	0	0	0.0560985	0.0560985	0.0560985	0	0.0560985	0
SRX407288	G51249	11211	H1_N2	11211.ST.14.1	53618206	8736906	0	1	0	A	13	24	1	0	NA	0	1	1	1	1	1	127	1	1160	0	1	0.955557	0.955521	0.95543	0.95543	0.0435826	0.0359906	0.0351568	0.829195	0.829195	0.125419	0.0351568	0.0351568	0.125401	0.0351568	0	0	0	0.000833847	0.000833847	0.000833847	6.68876e-05	0.000833847	0
SRX313519	G36641	11231	H1_N2	11231.ST.11.1	31384064	3999208	0	1	0	A	10	26	1	0	NA	0	0	0	0	0	nd	nd	0	810	0	1	0.173571	0.173571	0.173571	0.173571	0.821097	0.82108	0.707613	5.59756e-05	0	0.00010938	0.707609	0.707609	0	0.707609	1.16698e-05	1.16698e-05	1.16698e-05	0.113467	0.113467	0.113467	0.17336	0.113467	1.16698e-05
SRX313508	G36653	11231	H1_N2	11231.ST.08.1	33278806	4235862	1	0	0	A	9	26	1	0	NA	0	0	0	0	0	nd	nd	0	810	0	1	0.0374528	0.0373221	0.0372876	0.0372876	0.957694	0.95768	0.937618	0	0	0.00025266	0.937383	0.937383	0.000181676	0.937383	3.97069e-05	3.97069e-05	3.97069e-05	0.0200617	0.0200617	0.0200617	0.0369906	0.0200505	2.88374e-05
SRX313507	G36643	11232	H1_N2	11232.ST.11.1	35910780	4619008	0	0	0	A	10	26	1	0	NA	0	0	0	1	1	nd	nd	0	970	0	1	0.3765	0.3765	0.376468	0.376468	0.43202	0.431957	0.420081	6.10654e-05	0	0.269296	0.420034	0.420034	0.184595	0.420034	4.10612e-05	4.10612e-05	4.10612e-05	0.0118762	0.0118762	0.0118762	0.107052	0.0118762	3.84291e-05
SRX389848	G46959	11232	H1_N2	11232.ST.05.1	24715982	5849066	0	0	0	A	4	26	1	0	NA	0	0	0	0	0	nd	nd	0	970	0	1	0	0	0	0	0.776601	0.776601	0.776601	0	0	0	0	0	0	0	0	0	0	0	0	0	0	0	0
SRX407257	G51244	11232	H1_N2	11232.ST.08.1	60693180	9722510	1	0	0	A	9	26	1	0	NA	0	0	0	0	0	nd	nd	0	970	0	1	0.378628	0.378628	0.37857	0.37857	0.617376	0.617365	0.580672	0	0	0.00035067	0.580672	0.580672	0.000341209	0.580672	0	0	0	0.0366931	0.0366931	0.0366931	0.37822	0.0366931	0
SRX407239	G51250	11232	H1_N2	11232.ST.14.1	45476480	7273436	0	1	0	A	13	26	1	0	NA	0	0	0	1	1	nd	nd	0	970	0	1	0.999343	0.999343	0.999343	0.999343	0.000484718	0.000477855	0.000272815	0	0	0.975805	0.000241072	0.000241072	0.823841	0.000241072	0	0	0	0.00020504	0.00020504	0.00020504	0.0177613	0.00020504	0
SRX313512	G36638	11241	H1_N2	11241.ST.11.1	28494620	3679384	0	0	0	A	11	28	1	0	NA	0	0	0	0	0	nd	nd	0	1130	0	1	0.953873	0.952663	0.952642	0.952642	0.0460652	0.0459351	0.00124945	0	0	0.00274469	0.00104864	0.00104864	0.000488736	0.00104864	6.22678e-05	6.22678e-05	6.22678e-05	0.0446855	0.0446855	0.0446855	0.000410825	0.0344539	5.87915e-05
SRX389851	G46960	11241	H1_N2	11241.ST.08.1	23608474	5462918	1	0	0	A	7	28	1	0	NA	0	0	0	0	0	nd	nd	0	1130	0	1	0	0	0	0	1	1	0	0	0	0	0	0	0	0	0	0	0	1	1	1	0	1	0
SRX978418	G54112	11241	H1_N2	11241.ST.14.1	55942036	18471602	0	1	0	A	13	28	1	0	NA	0	0	0	0	0	nd	nd	0	1130	0	1	0.978395	0.978395	0.978395	0.978395	0.0212215	0.0211587	0.000225194	0.000523342	0.000523342	0.000315432	0.000149225	0.000149225	0.000315432	0.000149225	0	0	0	0.0209335	0.0209335	0.0209335	0	0.00687117	0
SRX313593	G36642	11291	H1_N2	11291.ST.11.1	29700970	3827662	0	0	0	A	10	27	1	0	NA	0	0	0	0	0	nd	nd	0	1150	0	1	0.109001	0.109001	0.108994	0.108994	0.890991	0.890972	0.860517	0.000626342	0.000626342	0.108245	0.860428	0.860428	0	0.860428	7.98453e-06	7.98453e-06	7.98453e-06	0.030455	0.030455	0.030455	7.91799e-05	0.0302181	7.98453e-06
SRX313516	G36652	11291	H1_N2	11291.ST.08.1	26065582	3378610	1	0	0	A	8	27	1	0	NA	0	0	0	0	0	nd	nd	0	1150	0	1	0.00479438	0.00472746	0.00472578	0.00472578	0.995199	0.995189	0.984104	0.000568087	0.000568087	0.00144086	0.984104	0.984104	0.000803658	0.984104	6.60115e-06	6.60115e-06	6.60115e-06	0.0110842	0.0110842	0.0110842	5.94104e-05	0.0094755	6.60115e-06
SRX978192	G51252	11291	H1_N2	11291.ST.14.1	59657224	9119590	0	1	0	A	14	27	1	0	NA	0	0	0	0	0	nd	nd	0	1150	0	1	0.513278	0.513062	0.513062	0.513062	0.486348	0.486295	0.481953	0	0	0.427487	0.481922	0.481922	0	0.481922	0.000165211	0.000165211	0.000165211	0.004342	0.004342	0.004342	2.56361e-05	0.0037663	0.000137043
SRX313547	G36640	11292	H1_N2	11292.ST.11.1	26440550	3538694	0	0	0	A	10	27	1	0	NA	0	0	0	0	1	nd	nd	0	1130	0	1	0.278821	0.278821	0.278821	0.278821	0.721137	0.721102	0.718985	0.00111608	0.00111608	0.277591	0.718806	0.718806	0.0900885	0.718806	4.18631e-05	4.18631e-05	4.18631e-05	0.00211669	0.00211669	0.00211669	5.63647e-05	0.00155441	4.18631e-05
SRX317463	G36746	11292	H1_N2	11292.ST.05.1	43774576	4748698	0	0	0	A	5	27	1	0	NA	0	0	0	1	1	nd	nd	0	1130	0	1	0.913688	0.913688	0.913301	0.913301	0.0837864	0.0837864	0.0808436	0	0	0.875425	0.0783125	0.0783125	0.224219	0.0783125	4.1261e-05	4.1261e-05	4.1261e-05	0.00294281	0.00294281	0.00294281	0.000809095	0.00233101	2.37132e-05
SRX407275	G51243	11292	H1_N2	11292.ST.14.1	37376504	5955242	0	1	0	A	14	27	1	0	NA	0	0	0	0	1	nd	nd	0	1130	0	1	0.0351105	0.0351105	0.0351105	0.0351105	0.945571	0.944916	0.936526	0.000217619	0.000217619	0.0348287	0.936463	0.936463	0.0120889	0.936463	0	0	0	0.00838998	0.00838998	0.00838998	5.5115e-05	0.00772178	0
SRX407281	G51251	11292	H1_N2	11292.ST.08.1	34069072	5511584	1	0	0	A	7	27	1	0	NA	0	0	0	1	1	nd	nd	0	1130	0	1	0.415028	0.41437	0.41437	0.41437	0.584972	0.584972	0.584532	0.000290737	0.000290737	0.410273	0.584532	0.584532	0.124314	0.584532	0	0	0	0.000439329	0.000439329	0.000439329	0	0	0
SRX313577	G36576	11311	H1_N2	11311.SN.11.1	27373204	3518510	0	0	0	A	12	26	1	0	NA	0	0	0	1	1	nd	nd	0	910	0	1	0.882349	0.882349	0.862927	0.862927	0.117575	0.117529	0.10586	0	0	0.736621	0.101237	0.101237	0.295756	0.101237	7.51736e-05	7.51736e-05	7.51736e-05	0.0116689	0.0116689	0.0116689	0.000373124	0.0098011	6.74916e-05
SRX978433	G54101	11311	H1_N1	11311.ST.14.1	47462608	15805810	0	1	0	A	14	26	1	0	NA	0	0	0	1	1	nd	nd	0	910	0	1	0.86345	0.86345	0.862925	0.862925	0.13655	0.136537	0.0711302	0.000295136	0.000295136	0.862622	0.00450701	0.00450701	0.37486	0.00450701	0	0	0	0.0654067	0.0654067	0.0654067	8.11239e-06	0.0646418	0
SRX317432	G36696	11341	H1_N1	11341.ST.14.1	32040038	3745590	0	1	0	A	14	27	0	0	NA	0	0	0	0	0	nd	nd	0	814	0	1	0.657582	0.657463	0.000781172	0.000781172	0.341366	0.315271	0.217936	0	0	0.000188691	0.217803	0.217803	0.000132036	0.217803	0	0	0	0.0973348	0.0973348	0.0973348	0.000592641	0.0973348	0
SRX389913	G46962	11341	H1_N1	11341.ST.05.1	18908430	4185328	0	0	0	A	4	27	0	0	NA	0	0	0	0	0	nd	nd	0	814	0	1	0.643473	0	0	0	0.333116	0.296313	0.230951	0	0	0	0.21061	0.21061	0	0.21061	0	0	0	0.0653623	0.0653623	0.0653623	0	0.0653623	0
SRX407255	G51198	11341	H1_N1	11341.ST.08.1	34294764	5572648	1	0	0	A	8	27	0	0	NA	0	0	0	0	0	nd	nd	0	814	0	1	0.63013	0.630125	0.00010176	0.00010176	0.350236	0.350173	0.277328	0.00010176	0.00010176	0	0.277328	0.277328	0	0.277328	0	0	0	0.072845	0.072845	0.072845	0	0.072845	0
SRX978248	G51290	11341	H1_N1	11341.ST.21.1	64226112	9850584	0	0	1	A	20	27	0	0	NA	0	0	0	1	1	nd	nd	0	814	0	1	0.973528	0.973528	0.973327	0.973327	0.0262067	0.0199717	0.0199717	0.000775266	0.000775266	0.972513	0.00161365	0.00161365	0.972513	0.00161365	0.000168775	0.000168775	0.000168775	0	0	0	3.84203e-05	0	0.000168775
SRX313536	G36647	11351	H1_N1	11351.ST.11.1	32533352	4142160	0	1	0	A	11	26	1	0	NA	0	0	0	1	1	nd	nd	0	1246	0	1	0.865676	0.865406	0.859134	0.859134	0.134106	0.109359	0.102535	0	0	0.260709	0.102506	0.102506	0.18927	0.102506	9.60127e-05	9.60127e-05	9.60127e-05	0.00682306	0.00681639	0.00681639	0.57605	0.00681639	9.60127e-05
SRX313571	G36649	11351	H1_N1	11351.ST.05.1	25867980	3362578	1	0	0	A	7	26	1	0	NA	0	0	0	0	0	nd	nd	0	1246	0	1	0.138825	0.137147	0.13712	0.13712	0.851177	0.85115	0.741955	0	0	0.00561595	0.702368	0.702368	0.00236043	0.702368	5.27853e-05	5.27853e-05	5.27853e-05	0.109195	0.109195	0.109195	0.0916186	0.109195	3.48684e-05
SRX313515	G36583	11361	H1_N1	11361.ST.11.1	39441408	4714146	0	0	0	A	12	28	1	0	NA	0	0	1	0	0	nd	nd	0	959	0	1	0.0575639	0.0575639	0.0562624	0.0562624	0.879172	0.876827	0.0406131	0.04057	0.04057	0.00846464	0.0161334	0.0161334	0.00430223	0.0161334	0.0199086	0.0199086	0.0199086	0.836214	0.836214	0.836214	0.00271041	0.833719	0.0183705
SRX389986	G46963	11361	H1_N1	11361.ST.05.1	17251354	2343180	1	0	0	A	4	28	1	0	NA	0	0	0	0	0	nd	nd	0	959	0	1	0	0	0	0	1	1	0.937735	0	0	0	0	0	0	0	0	0	0	0.0622645	0.0622645	0.0622645	0	0.0622645	0
SRX407301	G51194	11361	H1_N1	11361.ST.14.1	41522332	6196676	0	1	0	A	13	28	1	0	NA	0	0	0	0	0	nd	nd	0	959	0	1	0.00799097	0.00799097	0.00799097	0.00799097	0.683608	0.68073	0.0418893	0.00269436	0.00269436	0.00490512	0.00211864	0.00211864	0.00303979	0.00211864	0	0	0	0.63884	0.63884	0.63884	0.000391489	0.603422	0
SRX313589	G36595	11381	H1_N1	11381.SN.11.1	29103582	3754738	0	0	0	A	10	28	1	1	35	0	0	0	1	1	nd	nd	0	973	0	1	0.798808	0.798808	0.79872	0.79872	0.201082	0.189781	0.165435	0	0	0.79841	0.164249	0.164249	0.798149	0.164249	0.000109483	0.000109483	0.000109483	0.0243455	0.0243455	0.0243455	0.000208401	0.0217487	0.000109483
SRX978241	G51199	11381	H1_N1	11381.ST.14.1	74164802	11417532	0	1	0	A	14	28	1	1	35	0	0	0	1	1	nd	nd	0	973	0	1	0.996407	0.996407	0.996407	0.996407	0.00260794	0.00031176	0.00031176	0.00104372	0.00104372	0.994998	0.000145036	0.000145036	0.994918	0.000145036	0.000647919	0.000647919	0.000647919	0	0	0	0.000287361	0	0.000553035
SRX313569	G36575	11401	H1_N2	11401.ST.11.1	31346598	4149164	0	0	0	A	10	27	1	0	NA	0	1	1	0	0	0	648	1	1040	1	1	0.991919	0.991919	0.991883	0.991883	0.00787031	0.0078416	0.00772146	0.990578	0.990578	0.00104778	0.000632602	0.000632602	0.00037584	0.000632602	7.12342e-05	7.12342e-05	7.12342e-05	0.000120673	0.000120673	0.000120673	0.000180212	0.000120673	7.12342e-05
SRX313533	G36577	11401	H1_N2	11401.ST.08.1	26151854	3387402	1	0	0	A	7	27	1	0	NA	0	0	0	1	1	0	648	1	1040	1	1	0.880481	0.880481	0.880481	0.880481	0.114699	0.106394	0.0917591	0	0	0.841164	0.0917591	0.0917591	0.370231	0.0917591	0.00487833	0.00487833	0.00487833	0.014635	0.014635	0.014635	0.0293861	0.014635	0.00487833
SRX977600	G51191	11401	H1_N2	11401.ST.14.1	46610650	7035142	0	1	0	A	14	27	1	0	NA	0	1	1	0	0	0	648	1	1040	1	1	0.996689	0.996689	0.996689	0.996689	0.00286391	0.00276914	0.0027635	0.995646	0.995646	0.000965167	4.51276e-06	4.51276e-06	0	4.51276e-06	0.000305739	0.000305739	0.000305739	5.64095e-06	5.64095e-06	5.64095e-06	1.29742e-05	5.64095e-06	0.000266817
SRX407244	G51322	11401	H1_N2	11401.ST.21.1	43751566	7016264	0	0	1	A	20	27	1	0	NA	0	1	1	0	0	0	648	1	1040	1	1	0.896081	0.896081	0.895706	0.895706	0.100804	0.080445	0.0789082	0.889437	0.889269	0.00369884	0.0567747	0.0567747	0	0.0567747	0	0	0	0.00153677	0.00153677	0.00153677	0.00163125	0.00153677	0
SRX313513	G36578	11402	H1_N2	11402.ST.08.1	31768566	4176996	1	0	0	A	7	27	1	0	NA	0	1	1	0	0	0	648	1	1130	1	1	0.999342	0.999342	0.999317	0.999317	0.000652521	0.000636329	0.000592072	0.99836	0.99836	0.000732939	0.000532703	0.000532703	0.000656299	0.000532703	5.39719e-06	5.39719e-06	5.39719e-06	4.4257e-05	4.4257e-05	4.4257e-05	0.000143026	4.4257e-05	1.61916e-06
SRX313506	G36579	11402	H1_N2	11402.SN.11.1	27558462	3617424	0	1	0	A	10	27	1	0	NA	0	1	1	0	0	0	648	1	1130	1	1	0.999177	0.999177	0.999162	0.999162	0.000746362	0.000723675	0.000639324	0.998183	0.998183	0.000734146	0.000636997	0.000636997	0.000454333	0.000636997	7.62069e-05	7.62069e-05	7.62069e-05	8.49329e-05	8.49329e-05	8.49329e-05	0.000154741	8.49329e-05	6.5154e-05
SRX978404	G54122	11402	H1_N2	11402.ST.21.1	56070900	18587900	0	0	1	A	20	27	1	0	NA	0	1	1	0	0	0	648	1	1130	1	1	0.739379	0.739379	0.739336	0.739336	0.254138	0.242511	0.241622	0.730943	0.730943	0.00588112	0.209193	0.209193	0	0.209193	0	0	0	0.00088876	0.00088876	0.00088876	2.21268e-05	0.00088876	0
SRX313524	G36574	11412	H1_N2	11412.ST.11.1	29981450	3896468	0	1	0	A	11	27	1	0	NA	0	1	1	0	0	0	3580	1	1020	0	1	0.994185	0.99411	0.994057	0.994057	0.005716	0.00414582	0.000906187	0.99281	0.992733	0.000960129	0.000843989	0.000843989	0.000719409	0.000843989	9.871e-05	9.871e-05	9.871e-05	0.00323963	0.00323963	0.00323963	0.000143478	0.00287011	7.54086e-05
SRX313554	G36580	11412	H1_N2	11412.ST.08.1	27210450	3519288	1	0	0	A	7	27	1	0	NA	0	1	1	0	0	0	3580	1	1020	0	1	0.978693	0.978693	0.978693	0.978693	0.0212993	0.0212717	0.000427814	0.978137	0.978137	0.000475128	0.000315668	0.000315668	0.000385737	0.000315668	7.22353e-06	7.22353e-06	7.22353e-06	0.0208439	0.0208439	0.0208439	4.24382e-05	0.0208439	7.22353e-06
SRX407253	G51323	11412	H1_N2	11412.ST.21.1	36468146	5721932	0	0	1	A	20	27	1	0	NA	0	1	1	0	0	0	3580	1	1020	0	1	0.967354	0.967287	0.967287	0.967287	0.0326464	0.0326436	0.0278229	0.965789	0.965581	0.000610761	0.0271619	0.0271619	0.000414358	0.0271619	0	0	0	0.00482068	0.00482068	0.00482068	0.000886999	0.0046582	0
SRX407296	G51337	11421	H1_N2	11421.SN.21.1	3609724	549284	0	0	0	A	22	28	1	0	NA	0	0	0	0	0	nd	nd	0	1120	0	1	0.0066473	0.0066473	0.0066473	0.0066473	0.991855	0.267324	0.265214	0.00522859	0.00522859	0.00141871	0.265214	0.265214	0.00141871	0.265214	0	0	0	0.00211002	0.00211002	0.00211002	0	0.00211002	0
SRX407277	G51338	11421	H1_N2	11421.ST.21.1	36016094	5504436	0	0	1	A	22	28	1	0	NA	0	0	0	0	0	nd	nd	0	1120	0	1	0.00316902	0.00316902	0.00316902	0.00316902	0.99159	0.0775179	0.054709	0.00198598	0.00198598	0.000748161	0.0540145	0.0540145	0.000558622	0.0540145	0.00150459	0.00150459	0.00150459	0.0228089	0.0228089	0.0228089	0.000434982	0.018482	0
SRX389888	G46964	11441	H1_N2	11441.SN.11.1	15906450	1502246	0	1	0	A	10	26	0	0	NA	0	0	0	0	0	nd	nd	0	830	1	1	0	0	0	0	0.824441	0.824441	0.753445	0	0	0	0	0	0	0	0	0	0	0.0709962	0.0709962	0.0709962	0	0.0681664	0
SRX978409	G54100	11441	H1_N2	11441.ST.08.1	76770804	25278978	1	0	0	A	8	26	0	0	NA	0	0	0	0	0	nd	nd	0	830	1	1	0.00853043	0.00853043	0.00853043	0.00853043	0.37846	0.377674	0.348437	0.00626981	0.00626981	0.00191989	0.000492828	0.000492828	0.00191989	0.000492828	0.000170682	0.000170682	0.000170682	0.0292371	0.0292371	0.0292371	0.000340601	0.0292371	0.000170682
SRX313584	G36585	11461	H1_N2	11461.ST.08.1	29119734	3716220	1	0	0	A	9	24	1	0	NA	0	0	0	0	0	nd	nd	0	760	1	1	0.00575387	0.00575387	0.00575387	0.00575387	0.00431152	0.00431152	0.00410174	0.00421378	0.00421378	0.00113382	0.00184258	0.00184258	0.000669908	0.00184258	0.989935	0.989935	0.989935	0.000209774	0.000209774	0.000209774	0.00015774	0.000209774	0.989935
SRX978231	G51339	11461	H1_N2	11461.ST.21.1	55177070	8321426	0	0	1	A	20	24	1	0	NA	0	0	0	0	0	nd	nd	0	760	1	1	0.00399203	0.00399203	0.00399203	0.00399203	0.0461376	0.0458944	0.000607028	0.00225674	0.00197914	0.00154658	7.12329e-06	7.12329e-06	0.00124121	7.12329e-06	0.949491	0.949491	0.949491	0.0452874	0.0452874	0.0452874	0.000188715	0.0452874	0.949299
SRX313522	G36584	11462	H1_N2	11462.ST.05.1	30182408	3946538	1	0	0	A	4	24	1	0	NA	0	0	0	0	0	nd	nd	0	940	1	1	0.00659182	0.00659182	0.00617819	0.00617819	0.00625322	0.00569817	0.00478808	0	0	0.00388393	0.00438201	0.00438201	0.00225847	0.00438201	0.986433	0.986433	0.986433	0.000910089	0.000910089	0.000910089	0.0014993	0.000910089	0.986365
SRX313546	G36586	11501	H1_N2	11501.SN.11.1	36558766	2635180	0	1	0	A	10	24	1	0	NA	0	0	0	0	0	nd	nd	0	680	1	1	0.774584	0.774584	0.774505	0.774505	0.220189	0.220135	0.0228377	0	0	0.00263842	0.00186091	0.00186091	0.00205435	0.00186091	0.000281937	0.000281937	0.000281937	0.197297	0.197297	0.197297	0.00034555	0.193403	0.00024175
SRX313560	G36587	11501	H1_N2	11501.ST.08.1	31888648	368536	1	0	0	A	9	24	1	0	NA	0	0	1	0	0	nd	nd	0	680	1	1	0.0602188	0.0602188	0.0602188	0.0602188	0.937756	0.936614	0.923113	0.0378903	0.0378903	0.0146695	0.0166622	0.0166622	0.00741831	0.0166622	0.00033571	0.00033571	0.00033571	0.0135013	0.0135013	0.0135013	0.00550078	0.0135013	0.00033571
SRX407286	G51340	11501	H1_N2	11501.ST.21.1	32085226	5123674	0	0	1	A	20	24	1	0	NA	0	0	0	0	0	nd	nd	0	680	1	1	0.998845	0.998845	0.998845	0.998845	0.00105841	0.00103097	0.000163724	0	0	0.0180247	8.1862e-05	8.1862e-05	0.000825022	8.1862e-05	9.64965e-05	9.64965e-05	9.64965e-05	0.000867096	0.000867096	0.000867096	0	0.000867096	9.64965e-05
SRX313523	G36588	11531	H1_N2	11531.ST.08.1	31587038	3914530	1	0	0	A	8	25	1	1	23	0	0	0	0	0	nd	nd	0	980	0	1	0.00118959	0.00118959	0.0011855	0.0011855	0.997441	0.27408	0.264265	0.000893634	0.000773386	0.000197723	0.0796599	0.0796599	0.000142579	0.0607925	0.00136981	0.00136981	0.00136981	0.00981435	0.00981435	0.00981435	5.71364e-05	0.0067487	3.31286e-05
SRX313587	G36589	11531	H1_N2	11531.ST.11.1	32236452	459466	0	0	0	A	11	25	1	1	23	0	0	1	0	0	nd	nd	0	980	0	1	0.031329	0.031329	0.0305164	0.0305164	0.957894	0.956323	0.945858	0.0154442	0.0154442	0.0102602	0.251661	0.251661	0.00677536	0.0851956	0.0107775	0.0107775	0.0107775	0.010465	0.010465	0.010465	0.00360378	0.00731912	0.00121421
SRX978155	G51195	11531	H1_N2	11531.ST.14.1	51727682	7877160	0	1	0	A	14	25	1	1	23	0	0	0	0	0	nd	nd	0	980	0	1	0.000140975	0.000140975	0.000140975	0.000140975	0.658541	0.232213	0.153595	9.02978e-05	9.02978e-05	5.07797e-05	0.0583764	0.0583764	5.07797e-05	0.0144109	0.341116	0.341116	0.341116	0.0786175	0.0786175	0.0786175	0	0.0456501	3.05088e-05
SRX317283	G36694	11541	H1_N2	11541.ST.08.1	70010710	7919246	1	0	0	A	7	26	1	0	NA	0	0	0	0	0	nd	nd	0	760	0	1	0.000999439	0.000999439	0.000896938	0.000896938	0.998861	0.998858	0.266149	0	0	0.000494834	0.265926	0.265926	0.000316756	0.265926	2.74446e-05	2.74446e-05	2.74446e-05	0.732709	0.732709	0.732709	0.00034077	0.567747	1.40341e-05
SRX389867	G46966	11541	H1_N2	11541.ST.14.1	23444736	5654464	0	1	0	A	14	26	1	0	NA	0	0	0	0	0	nd	nd	0	760	0	1	0.975722	0.975722	0.975722	0.975722	0.0242779	0.0242779	0.021317	0	0	0	0.021317	0.021317	0	0.021317	0	0	0	0.00296059	0.00296059	0.00296059	0	0.00181495	0
SRX407268	G51341	11541	H1_N2	11541.ST.21.1	55949506	8238624	0	0	1	A	22	26	1	0	NA	0	0	0	0	0	nd	nd	0	760	0	1	0.994596	0.994596	0.994596	0.994596	0.005091	0.00504317	0.00503984	0.000689314	0.000689314	0.000146521	0.00426909	0.00426909	0.000146521	0.00426909	0.00023734	0.00023734	0.00023734	3.63275e-06	3.63275e-06	3.63275e-06	2.54293e-05	3.63275e-06	0.00023734
SRX317508	G36693	11542	H1_N2	11542.ST.05.1	22808368	1106444	1	0	0	A	7	26	1	0	NA	0	0	0	1	1	nd	nd	0	760	0	1	0.203037	0.203037	0.203016	0.203016	0.795686	0.795129	0.0905194	0.000247843	0.000247843	0.202564	0.0797403	0.0797403	0.202499	0.0797403	0	0	0	0.70461	0.70461	0.70461	0.000204268	0.286231	0
SRX317291	G36695	11621	H1_N2	11621.SN.11.1	26777556	2647232	0	0	0	A	10	24	0	0	NA	0	0	0	0	0	nd	nd	0	1230	0	1	0.000631893	0.000611695	0.000611695	0.000611695	0.999355	0.999355	0.00176213	0.00030841	0.00030841	0.000197768	0.000271328	0.000271328	0.00014089	0.000271328	0	0	0	0.997593	0.997593	0.997593	0.000105416	0.997593	0
SRX389972	G46967	11621	H1_N2	11621.ST.05.1	19900468	3592626	1	0	0	A	6	24	0	0	NA	0	0	0	0	0	nd	nd	0	1230	0	1	0.0976346	0.0216478	0.0216478	0.0216478	0.842644	0.842644	0.842644	0	0	0.0216478	0	0	0	0	0	0	0	0	0	0	0	0	0
SRX978395	G54102	11621	H1_N2	11621.ST.14.1	53928108	17659804	0	1	0	A	13	24	0	0	NA	0	0	0	0	0	nd	nd	0	1230	0	1	0.000243273	0.000243273	0.000243273	0.000243273	0.999682	0.217172	0.143422	0.000142411	0.000142411	9.60448e-05	0.00437551	0.00437551	9.60448e-05	9.4439e-05	0	0	0	0.0737493	0.0737493	0.0737493	4.91765e-06	0.0722397	0
SRX389511	G46940	11631	H1_N2	11631.SN.11.1	24563262	5710234	0	0	0	A	10	28	1	0	NA	0	0	0	0	1	nd	nd	0	1260	0	1	0.637331	0.637331	0.637331	0.637331	0.355205	0.355205	0.336363	0	0	0.0757496	0.336363	0.336363	0.0757496	0.336363	0	0	0	0.0188415	0.0188415	0.0188415	0.561582	0.0188415	0
SRX389885	G46968	11631	H1_N2	11631.ST.05.1	19060928	2868536	0	0	0	A	4	28	1	0	NA	0	0	0	0	0	nd	nd	0	1260	0	1	0.0093295	0.000604401	0.000604401	0.000604401	0.99067	0.99067	0.99067	0	0	0.000604401	0	0	0	0	0	0	0	0	0	0	0	0	0
SRX407259	G51196	11631	H1_N2	11631.ST.08.1	37249736	5364570	1	0	0	A	9	28	1	0	NA	0	0	0	0	0	nd	nd	0	1260	0	1	9.72657e-05	9.72657e-05	9.72657e-05	9.72657e-05	0.999898	0.999885	0.915865	3.10986e-05	3.10986e-05	5.29337e-05	0.915035	0.915035	3.06575e-05	0.915035	0	0	0	0.0840199	0.0840199	0.0840199	1.32334e-05	0.0831792	0
SRX978154	G51197	11631	H1_N2	11631.ST.14.1	46323400	7034010	0	1	0	A	13	28	1	0	NA	0	0	0	0	0	nd	nd	0	1260	0	1	0.979526	0.979526	0.979526	0.979526	0.0203217	0.0202544	0.0144151	5.93499e-05	0	0.0291992	0.0140309	0.0140309	0	0.0140309	2.83534e-05	2.83534e-05	2.83534e-05	0.00583936	0.00583936	0.00583936	0.772539	0.00242013	2.83534e-05
SRX407254	G51342	11631	H1_N2	11631.ST.21.1	34225048	5533454	0	0	1	A	21	28	1	0	NA	0	0	0	0	0	nd	nd	0	1260	0	1	0.167299	0.167278	0.166983	0.166983	0.0503148	0.0159863	0.0158802	0	0	0.0374816	0.0156659	0.0156659	0	0.0156659	0	0	0	0.000106171	0.000106171	0.000106171	0.00114037	0.000106171	0
SRX313514	G36590	11632	H1_N2	11632.ST.05.1	33960082	309410	1	0	0	A	6	28	1	0	NA	0	0	0	0	1	nd	nd	0	540	0	1	0.0500874	0.0500874	0.0484366	0.0484366	0.948476	0.947348	0.938354	0	0	0.0287203	0.0354392	0.0354392	0.0219553	0.0354392	0.00143638	0.00143638	0.00143638	0.00899387	0.00899387	0.00899387	0.0151192	0.00899387	0.00132759
SRX313544	G36591	11632	H1_N2	11632.SN.11.1	27481886	257052	0	0	0	A	10	28	1	0	NA	0	0	1	0	1	nd	nd	0	540	0	1	0.0845147	0.0845147	0.0845147	0.0845147	0.91457	0.913845	0.910574	0.0530531	0.0530531	0.0255112	0.0297462	0.0297462	0.0191676	0.0297462	0.000915805	0.000915805	0.000915805	0.00327125	0.00327125	0.00327125	0.00362853	0.00327125	0.000915805
SRX978401	G54103	11632	H1_N2	11632.ST.14.1	69888230	23162966	0	1	0	A	13	28	1	0	NA	0	0	0	0	0	nd	nd	0	540	0	1	0.870339	0.87015	0.87015	0.87015	0.129651	0.129597	0.0797777	0	0	0.000277732	0.0794587	0.0794587	0.000271197	0.0794587	9.8023e-06	9.8023e-06	9.8023e-06	0.0498197	0.0498197	0.0498197	0.000391464	0.0498197	9.8023e-06
SRX978425	G54125	11632	H1_N2	11632.ST.21.1	51625718	17110246	0	0	1	A	21	28	1	0	NA	0	0	0	0	0	nd	nd	0	540	0	1	0.922581	0.922581	0.922581	0.922581	0.0706835	0.0705996	0.0691294	0	0	0.000385946	0.0667205	0.0667205	0.000385946	0.0667205	9.92356e-06	9.92356e-06	9.92356e-06	0.00147016	0.00147016	0.00147016	9.15918e-05	0.00147016	9.92356e-06
SRX313570	G36592	11681	H1_N2	11681.ST.14.1	31277342	4026646	0	1	0	A	14	26	0	0	NA	0	0	0	0	0	nd	nd	0	860	0	1	0.976663	0.976663	0.841829	0.841829	0.0231818	0.0231042	0.000688572	0.000872313	0.000872313	0.000425601	0.000541189	0.000541189	0.000276393	0.000541189	4.36548e-05	4.36548e-05	4.36548e-05	0.0224157	0.0224157	0.0224157	0.000118194	0.0020824	3.63572e-05
SRX407241	G51343	11681	H1_N2	11681.ST.21.1	43822450	6955382	0	0	1	A	21	26	0	0	NA	0	1	1	0	0	1	144	1	860	0	1	0.8073	0.8073	0.804896	0.804896	0.192673	0.0110084	0.0106547	0.800658	0.800658	0.000175681	0.0105328	0.0105328	0.000175681	0.0105328	2.63225e-05	2.63225e-05	2.63225e-05	0.000354023	0.000354023	0.000354023	1.06473e-05	0.000354023	2.63225e-05
SRX978414	G54124	11681	H1_N2	11681.SN.21.1	76157812	25497378	0	0	0	A	21	26	0	0	NA	0	1	1	0	0	1	144	1	860	0	1	0.639875	0.639875	0.587377	0.587377	0.360077	0.00594123	0.00438491	0.554778	0.554778	0.000655772	0.00406229	0.00406229	0.000643797	0.00406229	4.79016e-05	4.79016e-05	4.79016e-05	0.00155632	0.00155632	0.00155632	4.14349e-05	0.00152542	4.79016e-05
SRX313595	G36593	11691	H1_N2	11691.ST.14.1	24725944	3207288	0	1	0	A	15	26	0	0	NA	0	1	1	0	0	1	555	1	950	1	1	0.999034	0.999034	0.999034	0.999034	0.000952707	0.00093102	0.000895893	0.99859	0.99859	0.000355547	0.000442907	0.000442907	0.000248639	0.000442907	1.34399e-05	1.34399e-05	1.34399e-05	3.51271e-05	3.51271e-05	3.51271e-05	6.35342e-05	3.51271e-05	1.34399e-05
SRX389485	G46942	11691	H1_N2	11691.SN.05.1	19160646	4443404	1	0	0	A	6	26	0	0	NA	0	1	1	0	0	1	998	0	950	1	1	0.880727	0.880727	0.880727	0.880727	0.0147686	0.0147686	0.0138736	0.880727	0.880727	0	0	0	0	0	0.104504	0.104504	0.104504	0.00089502	0.00089502	0.00089502	0	0.00089502	0.0994982
SRX407284	G51344	11691	H1_N2	11691.ST.21.1	23024596	3675424	0	0	1	A	20	26	0	0	NA	0	1	1	0	0	1	555	1	950	1	1	0.970082	0.970082	0.970082	0.970082	0.029525	0.029525	4.16419e-05	0.969745	0.969745	0.000336528	4.16419e-05	4.16419e-05	0.000294578	4.16419e-05	0	0	0	0.0294834	0.0294834	0.0294834	0	0.0294834	0
SRX313531	G36594	11701	H1_N2	11701.ST.14.1	28331866	1782708	0	1	0	A	15	28	1	0	NA	0	0	0	1	1	nd	nd	0	1170	0	1	0.617357	0.617357	0.617314	0.617314	0.256854	0.185633	0.175663	0	0	0.614696	0.161623	0.161623	0.23453	0.161623	7.70005e-05	7.70005e-05	7.70005e-05	0.00996929	0.00996929	0.00996929	0.00251219	0.00996929	7.70005e-05
SRX313565	G36597	11721	H1_N1	11721.ST.05.1	28772180	3514940	1	0	0	A	4	27	0	0	NA	0	1	1	0	0	1	131	1	1075	0	1	0.998437	0.998437	0.998425	0.998425	0.00154417	0.00150679	0.00148388	0.99772	0.957883	0.00041387	0.000498718	0.000498718	0.000245267	0.000498718	1.85519e-05	1.85519e-05	1.85519e-05	2.2917e-05	2.2917e-05	2.2917e-05	0.000181154	2.2917e-05	1.85519e-05
SRX313581	G36598	11721	H1_N1	11721.ST.08.1	34204726	4431142	0	0	0	A	11	27	0	0	NA	0	1	1	0	0	1	131	1	1075	0	1	0.965519	0.965477	0.965388	0.965388	0.0280627	0.00106267	0.000812296	0.964787	0.921594	0.000443879	0.000763515	0.000763515	0.000284061	0.00053066	0.000293494	0.000293494	0.000293494	0.000250373	0.000250373	0.000250373	8.67814e-05	0.000250373	0.000279749
SRX978221	G51203	11721	H1_N1	11721.SN.11.1	50632994	7729276	0	0	0	A	12	27	0	0	NA	0	1	1	0	0	1	131	1	1075	0	1	0.929119	0.929119	0.929119	0.929119	0.0630025	0.00303547	0.00198295	0.929107	0.877201	0	0.00164571	0.00164571	0	2.50974e-05	4.81033e-05	4.81033e-05	4.81033e-05	0.00105252	0.00105252	0.00105252	1.25487e-05	0.00105252	3.50317e-05
SRX978228	G51204	11721	H1_N1	11721.ST.14.1	57802652	8781558	0	1	0	A	15	27	0	0	NA	0	1	1	0	0	1	131	1	1075	0	1	0.617462	0.617462	0.617462	0.617462	0.381216	0.00280646	0.00264127	0.617411	0.586271	4.68125e-05	0.00259258	0.00259258	4.68125e-05	3.01681e-05	3.57856e-05	3.57856e-05	3.57856e-05	0.000165196	0.000165196	0.000165196	3.745e-06	0.000165196	1.28994e-05
SRX978229	G51293	11721	H1_N1	11721.ST.21.1	49936254	7572426	0	0	1	A	22	27	0	0	NA	0	1	1	0	0	1	131	1	1075	0	1	0.802766	0.802766	0.802766	0.802766	0.14632	0.0139499	0.0128312	0.802167	0.750223	6.46166e-05	0.0127676	0.0127676	4.74528e-05	7.0422e-05	3.12987e-05	3.12987e-05	3.12987e-05	0.00111842	0.00111842	0.00111842	1.08536e-05	0.000322831	2.85222e-05
SRX389516	G46943	11731	H1_N2	11731.ST.08.1	20060622	4794012	1	0	0	A	8	28	0	0	NA	0	0	0	0	0	nd	nd	0	1080	0	1	0.836037	0.836037	0.836037	0.836037	0.0420399	0.0420399	0.0291542	0	0	0.536964	0.0213151	0.0213151	0	0.0213151	0	0	0	0.0128857	0.0128857	0.0128857	0	0.0128857	0
SRX390008	G46969	11731	H1_N2	11731.ST.14.1	15319928	3576252	0	1	0	A	14	28	0	0	NA	0	0	0	0	0	nd	nd	0	1080	0	1	0	0	0	0	1	1	0.921509	0	0	0	0.854167	0.854167	0	0.0946683	0	0	0	0.0784906	0.0784906	0.0784906	0	0.0567877	0
SRX313550	G36596	11781	H1_N2	11781.SN.11.1	29639032	3350572	0	1	0	A	11	24	0	0	NA	1	0	0	0	0	nd	58	1	680	1	1	0.0104503	0.0104503	0.0103723	0.0103723	0.0328334	0.0326747	0.0284062	0.000343106	0	0.00636562	0.0214088	0.0214088	0.00281325	0.0209343	0.954033	0.954033	0.954033	0.00426905	0.00426905	0.00426905	0.00128264	0.000982287	0.000136815
SRX317393	G36698	11792	H1_N2	11792.ST.11.1	26615792	2449350	0	1	0	A	11	23	1	0	NA	0	0	0	0	0	nd	nd	0	600	0	1	0.000751674	0.000639293	0.000639293	0.000639293	0.998656	0.998252	0.00183606	0	0	0.000268631	0.000277503	0.000277503	0.000209483	0.000277503	0	0	0	0.996416	0.996416	0.996416	0.000370662	0.277092	0
SRX313573	G36599	11821	H1_N1	11821.ST.11.1	32496638	4068392	0	0	0	A	10	25	1	0	NA	0	1	1	0	0	1	69	1	625	0	1	0.850004	0.849658	0.849513	0.849513	0.0719181	0.0486279	0.0365956	0.843578	0.84339	0.00559563	0.0104812	0.0104812	0.005083	0.0104812	0.0682724	0.0682724	0.0682724	0.0120323	0.0120323	0.0120323	0.000134736	0.00634952	1.19069e-05
SRX313529	G36600	11821	H1_N1	11821.SN.05.1	30596070	3819210	0	0	0	A	3	25	1	0	NA	0	1	1	0	0	1	69	1	625	0	1	0.998554	0.998554	0.998537	0.998537	0.00123801	0.000961364	0.000901721	0.997619	0.997619	0.000639562	0.000632485	0.000632485	0.000381783	0.000632485	0.000207908	0.000207908	0.000207908	5.9643e-05	5.9643e-05	5.9643e-05	0.000164102	5.9643e-05	5.79582e-05
SRX978202	G51205	11821	H1_N1	11821.ST.05.1	54516016	8291776	0	0	0	A	4	25	1	0	NA	0	1	1	0	0	1	69	1	625	0	1	0.999758	0.999624	0.999624	0.999624	6.70004e-05	2.40514e-06	2.40514e-06	0.999556	0.999556	5.25695e-05	2.40514e-06	2.40514e-06	5.25695e-05	2.40514e-06	1.99283e-05	1.99283e-05	1.99283e-05	0	0	0	1.58052e-05	0	1.5118e-05
SRX978211	G51206	11821	H1_N1	11821.ST.08.1	56228638	8557874	1	0	0	A	7	25	1	0	NA	0	1	1	0	0	1	69	1	625	0	1	0.998905	0.998886	0.998886	0.998886	0.000950929	0.000884593	0	0.998795	0.998795	6.86932e-05	0	0	6.86932e-05	0	3.40099e-05	3.40099e-05	3.40099e-05	0.000884593	0.000884593	0.000884593	2.28977e-05	0	2.18875e-05
SRX978237	G51208	11821	H1_N1	11821.ST.14.1	71290066	10927400	0	1	0	A	13	25	1	0	NA	0	1	1	0	1	1	69	1	625	0	1	0.769105	0.769105	0.769105	0.769105	0.0360215	0.0134418	0.0134418	0.753146	0.753146	0.0157341	0.0134418	0.0134418	0.0146961	0.0134418	0.193529	0.193529	0.193529	0	0	0	0.000174942	0	0.00191664
SRX313528	G36601	11861	H1_N2	11861.ST.11.1	29871958	3814600	0	0	0	A	10	28	1	0	NA	0	0	0	0	0	nd	nd	0	1110	0	1	0.710312	0.710298	0.00112834	0.00112834	0.289671	0.289663	0.000684542	0.000624609	0.000624609	0.00032273	0.000555309	0.000555309	0.000161868	0.000555309	1.65192e-05	1.65192e-05	1.65192e-05	0.288978	0.288978	0.288978	9.21653e-05	0.286797	1.5512e-05
SRX389873	G46970	11861	H1_N2	11861.ST.05.1	18853968	2593422	1	0	0	A	5	28	1	0	NA	0	0	0	1	1	nd	nd	0	1110	0	1	0.500562	0.356013	0.356013	0.356013	0.499438	0.353181	0.328618	0	0	0.16794	0.00137667	0.00137667	0.164654	0.00137667	0	0	0	0.0245626	0.0245626	0.0245626	0.188074	0	0
SRX978212	G51207	11861	H1_N2	11861.ST.14.1	51411512	7829566	0	1	0	A	13	28	1	0	NA	0	0	0	0	0	nd	nd	0	1110	0	1	0.137792	0.137792	0.0239317	0.0239317	0.862162	0.0350044	3.46259e-05	0	0	3.54128e-05	5.63982e-06	5.63982e-06	3.54128e-05	5.63982e-06	2.33462e-05	2.33462e-05	2.33462e-05	0.0349698	0.0349698	0.0349698	0.0214246	0.0349276	2.28216e-05
SRX317481	G36699	11862	H1_N2	11862.ST.11.1	24743386	2722058	0	0	0	A	10	28	1	0	NA	0	0	0	0	0	nd	nd	0	1180	0	1	0.609199	0.60828	0.000441771	0.000441771	0.3908	0.3908	0.000343387	0.000252858	0.000252858	0.000140577	0.000231912	0.000231912	0.000109864	0.000231912	0	0	0	0.390457	0.390457	0.390457	4.49122e-05	0.37133	0
SRX389908	G46971	11862	H1_N2	11862.ST.05.1	18866530	1084118	1	0	0	A	4	28	1	0	NA	0	0	0	0	0	nd	nd	0	1180	0	1	0.597694	0.00327094	0.00327094	0.00327094	0.402306	0.402306	0.402306	0.00327094	0.00327094	0	0.000146912	0.000146912	0	0.000146912	0	0	0	0	0	0	0	0	0
SRX978424	G54104	11862	H1_N2	11862.ST.14.1A	51990022	17290098	0	1	0	A	14	28	1	0	NA	0	0	0	0	0	nd	nd	0	1180	0	1	0.912786	0.912581	0.811774	0.811774	0.0871803	0.078732	0.000583307	0	0	0.000518495	4.68086e-05	4.68086e-05	0.000518495	4.68086e-05	3.36061e-05	3.36061e-05	3.36061e-05	0.0781475	0.0781475	0.0781475	0.787775	0.0682457	3.36061e-05
SRX978406	G54126	11862	H1_N2	11862.ST.21.1	74808448	24858188	0	0	1	A	20	28	1	0	NA	0	0	0	1	1	nd	nd	0	1180	0	1	0.490579	0.490579	0.482573	0.482573	0.509201	0.506861	0.502249	0	0	0.479637	0.501533	0.501533	0.47958	0.501533	1.48656e-05	1.48656e-05	1.48656e-05	0.00461258	0.00461258	0.00461258	0.00293671	0.00418239	1.48656e-05
SRX317289	G36700	11871	H1_N2	11871.ST.05.1	27529480	1579072	1	0	0	A	6	24	0	0	NA	1	0	0	0	0	nd	nd	0	650	1	1	0.122488	0.000979691	0.000935271	0.000935271	0.140917	0.102717	0.101378	0.000524078	0.000524078	0.000296271	0.000513991	0.000513991	8.64973e-05	0.000513991	0	0	0	0.00133892	0.00133892	0.00133892	0.000114922	0.00133892	0
SRX389951	G46972	11871	H1_N2	11871.SN.11.1	17481928	4029392	0	1	0	A	10	24	0	0	NA	1	0	0	0	0	nd	nd	0	650	1	1	0	0	0	0	0.779274	0.779274	0.283861	0	0	0	0	0	0	0	0	0	0	0.495413	0.495413	0.495413	0	0.495413	0
SRX313543	G36602	11891	H1_N1	11891.SN.05.1	35396670	329632	0	0	0	A	5	27	1	0	NA	0	0	0	0	1	nd	nd	0	810	0	1	0.101773	0.101773	0.101643	0.101643	0.897058	0.895219	0.890845	0	0	0.0596295	0.0271536	0.0271536	0.0419977	0.0271536	0.00116846	0.00116846	0.00116846	0.00437459	0.00437459	0.00437459	0.0178991	0.00437459	0.00116846
SRX313556	G36603	11891	H1_N1	11891.ST.11.1	28928100	3591296	0	0	0	A	10	27	1	0	NA	0	1	1	0	0	0	410	1	810	0	1	0.863147	0.863147	0.863128	0.863128	0.00873493	0.00868441	0.00656863	0.861419	0.861331	0.000744092	0.00607216	0.00607216	0.000450547	0.00607216	0.000282688	0.000282688	0.000282688	0.00211619	0.00211619	0.00211619	0.000785848	0.00211619	0.000265151
SRX978210	G51209	11891	H1_N1	11891.ST.08.1	52327574	7904376	1	0	0	A	9	27	1	0	NA	0	1	1	0	0	0	410	1	810	0	1	0.990125	0.990125	0.990125	0.990125	0.00929056	0.0092064	0.000387431	0.989956	0.989956	0	0.000147745	0.000147745	0	0.000147745	9.92591e-05	9.92591e-05	9.92591e-05	0.00881897	0.00881897	0.00881897	0.000169701	0.00881897	3.47636e-05
SRX978224	G51210	11891	H1_N1	11891.ST.14.1	53174880	8129376	0	1	0	A	15	27	1	0	NA	0	0	1	0	0	0	410	1	810	0	1	0.0789424	0.0789424	0.0789424	0.0789424	0.0281266	6.50887e-05	6.50887e-05	0.0770528	0.0770392	0.00181704	4.20094e-05	4.20094e-05	0.00181704	4.20094e-05	2.46352e-06	2.46352e-06	2.46352e-06	0	0	0	6.01617e-05	0	1.68556e-06
SRX451203	G51253	11891	H1_N1	nd	nd	nd	0	0	0	A	10	27	1	0	NA	0	0	0	0	0	nd	nd	0	810	0	1	0.504714	0.503762	0.476498	0.476498	0.14915	0.0111976	0.00925512	0	0	0.438411	0.00151929	0.00151929	0	0.00151929	0.0108303	0.0100907	0.0100907	0.00194252	0.00194252	0.00194252	0.00666649	0.00129557	0
SRX407270	G51296	11891	H1_N1	11891.ST.21.1	62509698	9261362	0	0	1	A	21	27	1	0	NA	0	1	1	1	1	nd	nd	0	810	0	1	0.563041	0.563041	0.563041	0.563041	0.411229	0.339064	0.333802	0.334359	0.334359	0.15787	0.333802	0.333802	0.121047	0.333802	0	0	0	0.00526253	0.00526253	0.00526253	0.0481121	0.00526253	0
SRX313558	G36604	11911	H1_N2	11911.SN.11.1	24631272	2984498	0	0	0	A	10	26	0	0	NA	0	0	0	0	0	nd	nd	0	790	1	1	0.798893	0.798893	0.798893	0.798893	0.200252	0.193184	0.0242622	0.000150132	0	0.000665023	0.0231817	0.0231817	0.000498503	0.0231817	5.76212e-05	5.76212e-05	5.76212e-05	0.168922	0.168922	0.168922	0.797815	0.0515541	5.76212e-05
SRX317319	G36701	11911	H1_N2	11911.ST.05.1	36949586	626464	1	0	0	A	5	26	0	0	NA	0	0	0	0	0	nd	nd	0	790	1	1	0.0114423	0.0114423	0.0114423	0.0114423	0.00828289	0.00667093	0.006	0.000523741	0.000523741	0.000458044	0.000536167	0.000536167	0	0.000536167	0	0	0	0.000670922	0.000670922	0.000670922	0.00731985	0.000670922	0
SRX978185	G51211	11911	H1_N2	11911.ST.14.1	41487262	6237678	0	1	0	A	14	26	0	0	NA	0	0	0	0	0	nd	nd	0	790	1	1	0.990284	0.990284	0.990284	0.990284	0.00935313	0.00524531	0.00059487	0	0	0.000279348	9.04364e-05	9.04364e-05	0.000279348	9.04364e-05	0.000127951	0.000127951	0.000127951	0.00464977	0.00464977	0.00464977	0.989623	0.000566065	0.000127951
SRX407316	G51345	11911	H1_N2	11911.ST.21.1	40068826	6467096	0	0	1	A	20	26	0	0	NA	0	0	0	0	0	nd	nd	0	790	1	1	0.682215	0.682215	0.682215	0.682215	0.310221	0.107512	0.0431838	0	0	6.64526e-05	0.0424689	0.0424689	6.64526e-05	0.0424689	0	0	0	0.0643277	0.0643277	0.0643277	0.682148	0.00406763	0
SRX313553	G36607	11912	H1_N2	11912.ST.14.1	26636880	3399198	0	1	0	A	14	26	0	0	NA	0	0	0	0	0	nd	nd	0	780	0	1	0.460638	0.460638	0.460584	0.460584	0.53896	0.0394814	0.0223802	0	0	0.0030273	0.0223757	0.0223757	0.00136747	0.0223757	9.61118e-05	9.61118e-05	9.61118e-05	0.0171012	0.0171012	0.0171012	0.457029	0.008064	9.07474e-05
SRX317344	G36703	11912	H1_N2	11912.ST.05.1	40831146	3334670	1	0	0	A	6	26	0	0	NA	0	0	0	0	0	nd	nd	0	780	0	1	0.00828374	0.00828374	0.00713552	0.00713552	0.989674	0.989674	0.116518	0	0	0.00312756	0.0153041	0.0153041	0.00215115	0.0153041	7.19299e-05	7.19299e-05	7.19299e-05	0.873156	0.873156	0.873156	0.00335962	0.52213	2.26513e-05
SRX407294	G51346	11912	H1_N2	11912.ST.21.1	36465124	5855516	0	0	1	A	21	26	0	0	NA	0	0	0	0	0	nd	nd	0	780	0	1	0.291974	0.291974	0.291974	0.291974	0.695575	0.175903	0.15512	0	0	8.8424e-05	0.123098	0.123098	8.8424e-05	0.123098	0	0	0	0.0207825	0.0207825	0.0207825	0.291886	0.0018154	0
SRX313585	G36609	11921	H1_N1	11921.ST.11.1	36243132	4707574	0	0	0	A	11	27	1	1	27	1	0	0	0	0	1	69	1	1010	1	1	0.434879	0.434879	0.434812	0.434812	0.564969	0.564536	0.00656215	0	0	0.00559457	0.00557684	0.00557684	0.0045935	0.00557684	0.000151737	0.000151737	0.000151737	0.557973	0.557973	0.557973	0.427673	0.557912	0.000151737
SRX407306	G51216	11921	H1_N1	11921.ST.14.1	37896116	6090356	0	1	0	A	14	27	1	1	27	1	0	0	0	0	1	69	1	1010	1	1	0.422782	0.422782	0.422782	0.422782	0.559887	0.559887	0.00308357	0	0	0.00776603	0.00308357	0.00308357	0.00776603	0.00308357	0	0	0	0.556803	0.556803	0.556803	0.394707	0.556803	0
SRX407297	G51347	11921	H1_N1	11921.ST.21.1	28133394	3911654	0	0	1	A	20	27	1	1	27	1	1	1	0	0	1	69	1	1010	1	1	0.987429	0.987429	0.987429	0.987429	0.0125706	0.0120904	0.00663022	0.987375	0.987375	4.30263e-05	0.00306875	0.00306875	4.30263e-05	0.00303127	0	0	0	0.00546157	0.00546157	0.00546157	1.11036e-05	4.16384e-06	0
SRX313557	G36605	11961	H1_N1	11961.SN.11.1	31363210	4077868	0	0	0	A	11	27	0	0	NA	0	0	0	0	0	nd	nd	0	1209	0	1	0.923846	0.923846	0.923823	0.923823	0.0760923	0.0760421	0.0745638	0	0	0.00102065	0.0745592	0.0745592	0.000812993	0.011004	6.14914e-05	6.14914e-05	6.14914e-05	0.0014783	0.0014783	0.0014783	0.00137491	0.0014783	3.64595e-05
SRX317453	G36702	11961	H1_N1	11961.SN.05.1	35951140	2178952	1	0	0	A	4	27	0	0	NA	0	0	0	0	1	nd	nd	0	1209	0	1	0.056105	0.056105	0.0529961	0.0529961	0.382126	0.382126	0.327526	0	0	0.0180179	0.0402341	0.0402341	0.0101828	0.0402341	0.496134	0.496134	0.496134	0.0545999	0.0545999	0.0545999	0.0331792	0.0540208	0.000770019
SRX978240	G51212	11961	H1_N1	11961.ST.14.1	64656492	9873178	0	1	0	A	13	27	0	0	NA	0	0	0	1	1	nd	nd	0	1209	0	1	0.995209	0.995209	0.995209	0.995209	0.0044538	0.00426621	0.00426621	6.25334e-05	0	0.147218	0.00426621	0.00426621	0.116188	0.00212919	0.000135262	0.000135262	0.000135262	0	0	0	0.00631485	0	9.41399e-05
SRX978246	G51298	11961	H1_N1	11961.SN.21.1	57757820	8770080	0	0	0	A	21	27	0	0	NA	0	0	0	1	1	nd	nd	0	1209	0	1	0.999192	0.999192	0.999192	0.999192	0.000609253	0.000538843	0.000538843	0	0	0.151081	0.000538843	0.000538843	0.143229	0.000538843	0.000131294	0.000131294	0.000131294	0	0	0	0.0766677	0	0.000110999
SRX978183	G51299	11961	H1_N1	11961.ST.21.1	60019928	9111282	0	0	1	A	21	27	0	0	NA	0	0	0	0	1	nd	nd	0	1209	0	1	0.996432	0.996432	0.996432	0.996432	0.00328272	0.00319138	0.00319138	6.07072e-05	0	0.0777897	0.00319138	0.00319138	0.0734874	0.00319138	6.15582e-05	6.15582e-05	6.15582e-05	0	0	0	0.0655101	0	2.35453e-05
SRX313532	G36606	11962	H1_N1	11962.SN.11.1	31156698	3981562	0	0	0	A	11	27	1	0	NA	0	0	0	0	1	nd	nd	0	955	0	1	0.610233	0.610233	0.604388	0.604388	0.389466	0.389458	0.276856	0.0206372	0	0.0230463	0.276408	0.276408	0.0102478	0.226913	0	0	0	0.112602	0.112602	0.112602	0.0415792	0.112602	0
SRX389487	G46944	11962	H1_N1	11962.ST.05.1	27693388	5179248	1	0	0	A	6	27	1	0	NA	0	0	0	0	0	nd	nd	0	955	0	1	0.0521868	0.0521868	0.0521868	0.0521868	0.947813	0.947813	0.947813	0	0	0	0	0	0	0	0	0	0	0	0	0	0.0462496	0	0
SRX407312	G51213	11962	H1_N1	11962.ST.14.1	34393516	5499914	0	1	0	A	14	27	1	0	NA	0	0	0	1	1	nd	nd	0	955	0	1	0.530031	0.530031	0.528255	0.528255	0.371085	0.0116577	0.00711957	0.00376446	0	0.217895	0.00699757	0.00699757	0.115246	0.00641688	0.0988839	0.0988839	0.0988839	0.00453763	0.00453763	0.00453763	0.0246081	0.00453763	0
SRX978198	G51302	11962	H1_N1	11962.ST.21.1	47057748	7126516	0	0	1	A	21	27	1	0	NA	0	0	0	1	1	nd	nd	0	955	0	1	0.949047	0.949047	0.949047	0.949047	0.0506424	0.00152247	0.00152247	0	0	0.846368	0.00152247	0.00152247	0.815293	0.00118827	0.000233197	0.000233197	0.000233197	0	0	0	4.9016e-05	0	9.80319e-05
SRX317260	G36704	11981	H1_N2	11981.SN.11.1	26474948	3092854	0	0	0	A	10	28	0	0	NA	0	0	0	1	1	nd	nd	0	1350	0	1	0.965646	0.965646	0.965546	0.965546	0.0343543	0.0343543	0.000900527	0	0	0.934851	0.000424483	0.000424483	0.808749	0.000424483	0	0	0	0.0334538	0.0334538	0.0334538	0.0305772	0.0334538	0
SRX407243	G51214	11981	H1_N2	11981.ST.14.1	41713230	6637718	0	1	0	A	14	28	0	0	NA	0	0	0	1	1	nd	nd	0	1350	0	1	0.856409	0.856409	0.856409	0.856409	0.14359	0.127396	0.00011609	0	0	0.836707	0.00011609	0.00011609	0.719776	0.00011609	0	0	0	0.12728	0.12728	0.12728	0.0194468	0.12728	0
SRX407251	G51348	11981	H1_N2	11981.ST.21.1	29869652	4874970	0	0	1	A	21	28	0	0	NA	0	0	0	1	1	nd	nd	0	1350	0	1	0.136902	0.136902	0.136902	0.136902	0.844015	0.0636414	0.0415953	0	0	0.135764	0.000403052	0.000403052	0.107363	0.000298711	0	0	0	0.0220461	0.0220461	0.0220461	0.000391083	0.0220461	0
SRX313579	G36608	12021	H1_N2	12021.ST.11.1	31089242	4013866	0	1	0	A	10	28	1	0	NA	1	1	1	0	0	1	131	1	810	1	1	0.999003	0.999003	0.998912	0.998912	0.000828813	0.000767308	0.000645368	0.985945	0.935154	0.000811942	0.000619954	0.000619954	0.00060287	0.000619954	3.86537e-05	3.86537e-05	3.86537e-05	0.000121941	0.000121941	0.000121941	0.000195618	0.000121941	3.86537e-05
SRX317347	G36705	12021	H1_N2	12021.ST.08.1	31891620	1486068	1	0	0	A	8	28	1	0	NA	1	0	0	0	0	nd	nd	0	810	1	1	0.865349	0.865349	0.86519	0.86519	0.107084	0.107084	0.102053	0	0	0.0056238	0.00460403	0.00460403	0.00497854	0.00460403	0	0	0	0.00503029	0.00503029	0.00503029	0.0655281	0.00503029	0
SRX389495	G46946	12031	H1_N2	12031.ST.05.1	21398088	3748394	1	0	0	A	7	23	0	0	NA	0	0	0	0	0	nd	nd	0	690	0	1	0.0164813	0.0164813	0.0164813	0.0164813	0.983519	0.983519	0.983519	0	0	0	0.929049	0.929049	0	0.929049	0	0	0	0	0	0	0.00839645	0	0
SRX317507	G36706	12072	H1_N1	12072.ST.05.1	30857416	3185244	1	0	0	A	4	28	1	0	NA	0	0	0	0	0	nd	nd	0	1143	1	1	0.994426	0.994426	0.994426	0.994426	0.00549545	0.00549545	0.00440593	0	0	0.00304356	0.00166573	0.00166573	0.00197275	0.00166573	4.389e-06	4.389e-06	4.389e-06	0.00108952	0.00108952	0.00108952	0.730288	0.00108952	4.389e-06
SRX313594	G36610	12121	H1_N2	12121.SN.05.1	31261028	2929094	0	0	0	A	8	28	0	0	NA	0	0	0	1	1	nd	nd	0	1350	0	1	0.941434	0.941434	0.941247	0.941247	0.0579081	0.0568268	0.036244	0	0	0.91116	0.0293847	0.0293847	0.181082	0.00485024	0.000396343	0.000396343	0.000396343	0.0205827	0.0205827	0.0205827	0.0284286	0.0205209	0.000273493
SRX313510	G36611	12121	H1_N2	12121.SN.11.1	31264860	4022672	0	0	0	A	11	28	0	0	NA	0	0	0	1	1	nd	nd	1	1350	0	1	0.802257	0.802257	0.802257	0.802257	0.193328	0.106823	0.0165861	0	0	0.7265	0.0165383	0.0165383	0.115325	0.00890644	5.05057e-05	5.05057e-05	5.05057e-05	0.0902362	0.0902362	0.0902362	0.00238478	0.0825937	4.68325e-05
SRX407295	G51217	12121	H1_N2	12121.ST.08.1	41880144	6134540	1	0	0	A	8	28	0	0	NA	0	0	0	1	1	nd	nd	0	1350	0	1	0.794096	0.794096	0.794096	0.794096	0.205154	0.205154	0.119762	0.000206628	0	0.707835	0.117659	0.117659	0.149214	0.0624602	0.000719949	0.000719949	0.000719949	0.0853928	0.0853928	0.0853928	0.0820565	0.0828717	0
SRX407274	G51218	12121	H1_N2	12121.ST.14.1	39883492	6334960	0	1	0	A	13	28	0	0	NA	0	0	0	0	1	nd	349	1	1350	0	1	0.585467	0.585467	0.585467	0.585467	0.41154	0.051291	0.00958823	0	0	0.563802	0.00958823	0.00958823	0.0863482	0.00901869	0	0	0	0.0417037	0.0417037	0.0417037	0.0049664	0.0416154	0
SRX407303	G51306	12121	H1_N2	12121.ST.21.1	34264618	5420256	0	0	1	A	20	28	0	0	NA	0	0	0	0	0	nd	nd	0	1350	0	1	0.789761	0.789761	0.789706	0.789706	0.203906	0.0136321	0.0134479	0	0	0.746159	0.0134479	0.0134479	0	0.0112203	0.000220694	0.000220694	0.000220694	0.000184255	0.000184255	0.000184255	0.0417372	5.15639e-05	0
SRX317438	G36710	12151	H1_N2	12151.ST.11.1	25252726	2717370	0	1	0	A	11	24	0	0	NA	0	0	0	0	0	nd	nd	0	800	1	1	0.00442061	0.00343691	0.00343691	0.00343691	0.995375	0.995375	0.810161	0.000179061	0.000179061	0.000186616	0.810055	0.810055	0.00015715	0.810055	3.02212e-06	3.02212e-06	3.02212e-06	0.185214	0.185214	0.185214	0.00170599	0.185048	3.02212e-06
SRX978396	G54119	12151	H1_N2	12151.ST.21.1	60809796	20182430	0	0	1	A	20	24	0	0	NA	0	0	0	0	0	nd	nd	0	800	1	1	0.0197108	0.0197108	0.0197108	0.0197108	0.973801	0.97333	0.963587	0.00329394	0.00329394	0.00173404	0.84265	0.84265	0.00173404	0.84265	0.00648809	0.00648809	0.00648809	0.00974339	0.00974339	0.00974339	0.0146828	0.00974339	0.00648809
SRX313592	G36612	12211	H1_N2	12211.SN.11.1	33493494	4328704	0	0	0	A	10	28	1	0	NA	0	1	1	0	0	1	73	1	800	0	1	0.9832	0.9832	0.983173	0.983173	0.0167581	0.0167293	0.0131954	0.980906	0.980906	0.000502278	0.0130726	0.0130726	0.000297284	0.0130726	4.16524e-05	4.16524e-05	4.16524e-05	0.00353392	0.00353392	0.00353392	0.000793028	0.00353392	3.45742e-05
SRX317400	G36707	12211	H1_N2	12211.ST.08.1	29505002	3170014	1	0	0	A	7	28	1	0	NA	0	0	0	0	0	nd	nd	0	800	0	1	0.9656	0.9656	0.900784	0.900784	0.0299225	0.00273659	0.00163281	0.000467558	0.000467558	0.000888704	0.000539046	0.000539046	0.000771915	0.000539046	0	0	0	0.00110378	0.00110378	0.00110378	0.000575246	0.00110378	0
SRX978407	G54105	12211	H1_N2	12211.ST.14.1	45781056	15257502	0	1	0	A	14	28	1	0	NA	0	0	0	0	1	1	73	1	800	0	1	0.784294	0.784294	0.784294	0.784294	0.215518	0.213187	0.208752	0	0	0.022089	0.208752	0.208752	0.022089	0.208752	0.000187371	0.000187371	0.000187371	0.00443445	0.00443445	0.00443445	0.0516104	0.00443445	0.000187371
SRX978392	G54123	12211	H1_N2	12211.ST.21.1	53190994	17657496	0	0	1	A	20	28	1	0	NA	0	0	0	0	0	1	73	1	800	0	1	0.648554	0.648554	0.648554	0.648554	0.348159	0.347536	0.346677	0	0	0.00501762	0.343794	0.343794	0.00501762	0.323017	6.21057e-05	6.21057e-05	6.21057e-05	0.000859129	0.000859129	0.000859129	0	0.000859129	6.21057e-05
SRX317304	G36709	12221	H1_N2	12221.ST.11.1	29368382	3107118	0	0	0	A	11	24	0	1	27	1	0	0	0	0	nd	nd	0	560	1	1	0.0515133	0.0383008	0.0382769	0.0382769	0.919418	0.919418	0.190533	0	0	0.000954598	0.189602	0.189602	0.000839126	0.189602	0	0	0	0.728885	0.728885	0.728885	0.0276058	0.728567	0
SRX978256	G51222	12221	H1_N2	12221.ST.14.1	48654474	7358756	0	1	0	A	14	24	0	1	27	1	0	0	0	1	nd	nd	0	560	1	1	0.496482	0.496482	0.496482	0.496482	0.438035	0.43793	0.35493	0.000159014	0	0.488818	0.35493	0.35493	0.0770016	0.35493	0.000539446	0.000539446	0.000539446	0.0830007	0.0830007	0.0830007	0.00475332	0.0824987	0.000516795
SRX407272	G51325	12221	H1_N2	12221.ST.21.1	34931460	5397104	0	0	1	A	20	24	0	1	27	1	0	0	1	1	nd	nd	0	560	1	1	0.558382	0.558382	0.558382	0.558382	0.440895	0.0983427	0.0818346	0.000375473	0.000375473	0.558006	0.0795441	0.0795441	0.159805	0.0795441	0	0	0	0.0165082	0.0165082	0.0165082	0	0.0161742	0
SRX313534	G36613	12251	H1_N2	12251.ST.11.1	27566372	3561612	0	0	0	A	11	26	0	0	NA	0	1	1	0	0	1	420	1	730	0	1	0.990226	0.990226	0.990185	0.990185	0.00975624	0.00534284	0.00264804	0.988864	0.988864	0.000233822	0.00264804	0.00264804	1.75367e-05	0.000941135	2.33822e-05	2.33822e-05	2.33822e-05	0.0026948	0.0026948	0.0026948	0.000695622	0.0026948	2.33822e-05
SRX313539	G36616	12251	H1_N2	12251.ST.08.1	33079832	4338282	1	0	0	A	9	26	0	0	NA	0	1	1	0	0	1	420	1	730	0	1	0.999136	0.999136	0.999128	0.999128	0.00083511	0.000677906	0.000623023	0.992671	0.9926	0.000658601	0.000561521	0.000561521	0.00048154	0.000456442	2.92344e-05	2.92344e-05	2.92344e-05	5.48834e-05	5.48834e-05	5.48834e-05	0.00423099	5.48834e-05	2.92344e-05
SRX407267	G51220	12251	H1_N2	12251.ST.14.1	38308254	6145094	0	1	0	A	14	26	0	0	NA	0	1	1	0	0	1	420	1	730	0	1	0.959582	0.959582	0.954568	0.954568	0.0404069	0.0307407	0.00903758	0.921471	0.921471	7.54329e-05	0.00895497	0.00895497	7.54329e-05	0.000161642	0	0	0	0.0217031	0.0217031	0.0217031	0.00391892	0.0217031	0
SRX407285	G51326	12251	H1_N2	12251.ST.21.1	33960572	5427348	0	0	1	A	21	26	0	0	NA	0	1	1	0	0	1	420	1	730	0	1	0.829536	0.829536	0.829536	0.829536	0.077178	0.0767422	0.0767422	0.595	0.595	0.000117745	0.0530556	0.0530556	0.000117745	0.0397825	0.0932861	0.0932861	0.0932861	0	0	0	0	0	0.0932372
SRX313537	G36614	12261	H1_N2	12261.ST.11.1	30043756	3950038	0	0	0	A	10	28	0	0	NA	0	1	1	0	0	1	95	1	1210	0	1	0.996842	0.996842	0.99671	0.99671	0.00313712	0.00311255	0.00253011	0.995525	0.995525	0.00066165	0.00253011	0.00253011	0.000423592	0.00253011	2.11796e-05	2.11796e-05	2.11796e-05	0.000582439	0.000582439	0.000582439	0.000139362	0.000582439	2.11796e-05
SRX317454	G36708	12261	H1_N2	12261.SN.05.1	32272476	3669440	0	0	0	A	5	28	0	0	NA	0	0	0	0	0	nd	nd	0	1210	0	1	0.995251	0.995251	0.995098	0.995098	0.00329409	0.00317993	0.00192622	0	0	0.00629577	0.00110391	0.00110391	0.00476575	0.00110391	0	0	0	0.0012537	0.0012537	0.0012537	0.950787	0.00124775	0
SRX407280	G51219	12261	H1_N2	12261.ST.08.1	31743188	5076038	1	0	0	A	8	28	0	0	NA	0	1	1	0	0	1	95	1	1210	0	1	0.63227	0.631973	0.631973	0.631973	0.367731	0.367731	0.037522	0.630249	0.630249	2.25611e-05	0.037475	0.037475	2.25611e-05	0.037475	0	0	0	0.330208	0.330208	0.330208	0.000896335	0.329035	0
SRX978243	G51221	12261	H1_N2	12261.ST.14.1	56040664	8498716	0	1	0	A	14	28	0	0	NA	0	1	1	0	0	1	95	1	1210	0	1	0.976525	0.976525	0.976525	0.976525	0.0232309	0.0211279	0.0195514	0.975088	0.975088	7.01772e-05	0.0195514	0.0195514	7.01772e-05	0.0195514	2.80709e-05	2.80709e-05	2.80709e-05	0.0015765	0.0015765	0.0015765	0.000909587	0.0015765	2.80709e-05
SRX978184	G51327	12261	H1_N2	12261.ST.21.1	57988896	8832728	0	0	1	A	21	28	0	0	NA	0	1	1	0	0	1	95	1	1210	0	1	0.923862	0.923862	0.923862	0.923862	0.0760267	0.0337214	0.0337214	0.923779	0.923779	7.30112e-05	0.0336484	0.0336484	7.30112e-05	0.0336484	4.07504e-05	4.07504e-05	4.07504e-05	0	0	0	1.01876e-05	0	3.65056e-05
SRX313518	G36617	12271	H1_N2	12271.SN.11.1	33502550	4303062	0	0	0	A	10	28	1	0	NA	0	0	0	0	0	nd	nd	0	1230	0	1	0.967213	0.967213	0.00282156	0.00282156	0.0319098	0.0318385	0.000712357	0.0013328	0.0013328	0.000407372	0.000712357	0.000712357	0.00013757	0.000712357	6.75988e-05	6.75988e-05	6.75988e-05	0.0311261	0.0311261	0.0311261	0.000531698	0.0311261	6.75988e-05
SRX317348	G36711	12271	H1_N2	12271.SN.05.1	32824358	1179504	1	0	0	A	5	28	1	0	NA	0	0	0	0	0	nd	nd	0	1230	0	1	0.909916	0.850122	0.850078	0.850078	0.0876621	0.0876621	0.0801885	0.00745161	0.00745161	0.00562706	0.00620015	0.00620015	0.00465866	0.00620015	0.000105403	0.000105403	0.000105403	0.00747356	0.00747356	0.00747356	0.600939	0.00747356	0.000105403
SRX407289	G51223	12271	H1_N2	12271.ST.14.1	38095204	6156460	0	1	0	A	14	28	1	0	NA	0	0	0	0	0	nd	nd	0	1230	0	1	0.998448	0.998448	0.00235724	0.00235724	0.00155174	0.00154523	0.000121786	0.000224506	0.000224506	7.24213e-05	8.30628e-05	8.30628e-05	7.24213e-05	8.30628e-05	0	0	0	0.00142345	0.00142345	0.00142345	0.00124949	0.00142345	0
SRX347144	G36615	12281	H1_N2	12281.ST.05.1	33020218	4277718	1	0	0	A	5	26	0	0	NA	0	1	1	0	0	0	10	1	790	0	1	0.419924	0.419924	0.419893	0.419893	0.00120226	0.001129	0.000977546	0.418303	0.418303	0.00106883	0.000913634	0.000913634	0.000680764	0.000913634	0.578874	0.578874	0.578874	0.000151451	0.000151451	0.000151451	0.000293213	0.000123234	0.501224
SRX313561	G36618	12311	H1_N2	12311.ST.08.1	29340544	3826010	1	0	0	A	8	28	0	0	NA	0	0	0	1	1	nd	nd	0	1360	0	1	0.998966	0.998966	0.998896	0.998896	0.00103425	0.00101619	0.000846715	0.00200837	0.00174811	0.963583	0.000572993	0.000572993	0.963409	0.000572993	0	0	0	0.00016965	0.00016965	0.00016965	0.0326071	0.00016965	0
SRX317280	G36713	12311	H1_N2	12311.ST.11.1	29405112	3461718	0	0	0	A	11	28	0	0	NA	0	0	0	1	1	nd	nd	0	1360	0	1	0.976502	0.976502	0.976502	0.976502	0.0234787	0.0234787	0.00339529	0	0	0.881036	0.000492319	0.000492319	0.880883	0.000492319	0	0	0	0.0200834	0.0200834	0.0200834	0.0940764	0.0200398	0
SRX407262	G51224	12311	H1_N2	12311.ST.14.1	36958246	5758306	0	1	0	A	13	28	0	0	NA	0	0	0	1	1	nd	nd	0	1360	0	1	0.996563	0.996563	0.996563	0.996563	0.00343665	0.00343665	0.000219409	0.000362688	0.000362688	0.967199	6.846e-05	6.846e-05	0.967199	6.846e-05	0	0	0	0.00321743	0.00321743	0.00321743	0.0290018	0.00321743	0
SRX407246	G51328	12311	H1_N2	12311.ST.21.1	42200770	6557388	0	0	1	A	20	28	0	0	NA	0	0	0	1	1	nd	nd	0	1360	0	1	0.980781	0.980781	0.980781	0.980781	0.0180695	0.0178779	0.00301333	0.000256145	0.000256145	0.942057	0.000229204	0.000229204	0.941715	0.000229204	0	0	0	0.0148646	0.0146709	0.0146709	0.0384554	0.0145576	0
SRX317445	G36712	12312	H1_N2	12312.ST.08.1	33932476	1878078	1	0	0	A	8	28	0	0	NA	0	0	0	0	0	nd	nd	0	1340	0	1	0.33107	0.33107	0.330986	0.330986	0.667932	0.667932	0.0152755	0	0	0.00391361	0.00125624	0.00125624	0.00312728	0.00125624	0	0	0	0.652657	0.652657	0.652657	0.250235	0.649811	0
SRX389517	G46947	12312	H1_N2	12312.ST.11.1	18203314	4319344	0	1	0	A	10	28	0	0	NA	0	0	0	0	0	nd	nd	0	1340	0	1	0.010355	0.010355	0.010355	0.010355	0.969714	0.969714	0.60013	0	0	0.000100754	0.599605	0.599605	0.000100754	0.599605	0	0	0	0.369584	0.369584	0.369584	0.00420721	0.341764	0
SRX313559	G36622	12321	H1_N2	12321.ST.08.1	28221718	3615272	1	0	0	A	7	24	0	1	34	1	0	0	0	0	nd	nd	0	840	1	1	0.0141095	0.0141095	0.0140819	0.0140819	0.00232582	0.00216982	0.00202514	0.00961878	0.00939101	0.00122567	0.001251	0.001251	0.000829848	0.001251	0.983565	0.983565	0.983565	0.000144778	0.000144778	0.000144778	0.000228391	0.000144778	0.983551
SRX313551	G36624	12321	H1_N2	12321.ST.11.1	30593844	3986718	0	0	0	A	11	24	0	1	34	1	1	1	0	0	1	127	1	840	1	1	0.395637	0.395637	0.392827	0.392827	0.00300192	0.00289514	0.00283397	0.391673	0.391415	0.00078874	0.00274081	0.00274081	0.000528708	0.00274081	0.601361	0.601361	0.601361	6.11711e-05	6.11711e-05	6.11711e-05	0.000242955	6.11711e-05	0.601349
SRX978186	G51227	12321	H1_N2	12321.ST.14.1	64641838	9920958	0	1	0	A	13	24	0	1	34	1	1	1	0	0	1	127	1	840	1	1	0.920318	0.920167	0.920147	0.920147	0.0121072	0.0118679	0.0118533	0.91993	0.91993	0.000134092	0.010068	0.010068	0.000134092	0.010068	0.0675073	0.0675073	0.0675073	1.46218e-05	1.46218e-05	1.46218e-05	7.59619e-05	0	0.0674207
SRX407247	G51329	12321	H1_N2	12321.ST.21.1	29480736	4501868	0	0	1	A	20	24	0	1	34	1	1	1	0	0	1	127	1	840	1	1	0.998325	0.998325	0.998325	0.998325	0.00167489	0.00166088	0.00166088	0.99826	0.99826	6.51004e-05	0.000234032	0.000234032	6.51004e-05	0.000234032	0	0	0	0	0	0	0	0	0
SRX313583	G36625	12331	H1_N2	12331.ST.11.1	25391320	3387390	0	0	0	A	11	28	0	0	NA	0	0	0	1	1	nd	nd	0	1030	0	1	0.864396	0.864396	0.48496	0.48496	0.135548	0.135484	0.0866507	0	0	0.483987	0.0866033	0.0866033	0.40986	0.0866033	5.71034e-05	5.71034e-05	5.71034e-05	0.0488337	0.0488337	0.0488337	0.000775206	0.0481964	5.71034e-05
SRX004828	G36719	12331	H1_N2	12331.SN.05.1	39673904	2121492	0	0	0	A	5	28	0	0	NA	0	0	0	0	1	nd	nd	0	1030	0	1	0.317278	0.317278	0.147459	0.147459	0.653326	0.653326	0.566356	0	0	0.0607248	0.0874112	0.0874112	0.0241262	0.0874112	0.00207025	0.00207025	0.00207025	0.0869696	0.0869696	0.0869696	0.0219367	0.0869696	0
SRX978434	G54106	12331	H1_N2	12331.ST.08.1	58291772	19435820	1	0	0	A	8	28	0	0	NA	0	0	0	1	1	nd	nd	0	1030	0	1	0.949509	0.949509	0.696251	0.696251	0.0504907	0.0504646	0.0187361	0	0	0.651646	0.0187361	0.0187361	0.567125	0.0187361	1.48995e-06	1.48995e-06	1.48995e-06	0.0317293	0.0317293	0.0317293	0.0444795	0.0317293	1.48995e-06
SRX978394	G54107	12331	H1_N2	12331.ST.14.1	58773302	19583510	0	1	0	A	14	28	0	0	NA	0	0	0	1	1	nd	nd	0	1030	0	1	0.934365	0.934365	0.83599	0.83599	0.0656238	0.0653714	0.0181369	0.000854976	0.000854976	0.834994	0.0180815	0.0180815	0.79517	0.0180815	1.15433e-05	1.15433e-05	1.15433e-05	0.0472345	0.0471599	0.0471599	0.000134672	0.0446188	1.15433e-05
SRX313572	G36626	12351	H1_N2	12351.SN.11.1	27846106	3606416	0	0	0	A	11	27	1	0	NA	0	1	1	0	0	1	135	1	600	0	1	0.866527	0.866527	0.866464	0.866464	0.133459	0.0965622	0.0890402	0.865972	0.865972	0.000360772	0.0267307	0.0267307	0.000226553	0.0267307	1.40406e-05	1.40406e-05	1.40406e-05	0.00752219	0.00752219	0.00752219	8.70993e-05	0.00752219	1.40406e-05
SRX317339	G36720	12351	H1_N2	12351.SN.05.1	34103598	1050684	0	0	0	A	5	27	1	0	NA	0	1	1	0	0	1	135	1	600	0	1	0.758838	0.758838	0.757506	0.757506	0.241162	0.241162	0.236145	0.754931	0.754931	0.00140527	0.00213168	0.00213168	0.00106002	0.00213168	0	0	0	0.00501702	0.00501702	0.00501702	0.00116974	0.00501702	0
SRX978189	G51228	12351	H1_N2	12351.ST.08.1	47166320	7157316	1	0	0	A	9	27	1	0	NA	0	1	1	0	0	1	135	1	600	0	1	0.969459	0.969459	0.969428	0.969428	0.0304542	0.019662	0.0171643	0.969387	0.969387	4.13263e-05	0	0	4.13263e-05	0	3.75464e-05	3.75464e-05	3.75464e-05	0.00249772	0.00249772	0.00249772	0	0.00249772	3.75464e-05
SRX407271	G51229	12351	H1_N2	12351.ST.14.1	34990654	5597972	0	1	0	A	13	27	1	0	NA	0	0	0	1	1	1	135	1	600	0	1	0.670831	0.670831	0.670831	0.670831	0.329169	0.328982	0.0982179	0	0	0.668569	0.097825	0.097825	0.654596	0.097825	0	0	0	0.230764	0.230764	0.230764	0.00226211	0.230764	0
SRX407269	G51330	12351	H1_N2	12351.ST.21.1	46622772	7498244	0	0	1	A	20	27	1	0	NA	0	0	0	1	1	nd	nd	1	600	0	1	0.478542	0.478542	0.478542	0.478542	0.520153	0.28864	0.2808	0	0	0.220247	0.2808	0.2808	0.215671	0.2808	0	0	0	0.00783932	0.00783932	0.00783932	0.258295	0.00766233	0
SRX313541	G36629	12361	H1_N2	12361.SN.11.1	29934056	3589738	0	1	0	A	11	24	1	0	NA	0	0	0	0	0	nd	nd	0	740	1	1	0.00224437	0.00224437	0.00115273	0.00115273	0.997578	0.997384	0.00283984	0	0	0.000515767	0.00214761	0.00214761	0.000403094	0.00214761	3.85049e-05	3.85049e-05	3.85049e-05	0.994544	0.994196	0.994196	0.000338587	0.74077	2.94115e-05
SRX313567	G36634	12361	H1_N2	12361.ST.08.1	29060988	3130888	1	0	0	A	9	24	1	0	NA	0	0	0	0	1	nd	nd	0	740	1	1	0.555732	0.553577	0.257113	0.257113	0.439082	0.439039	0.0127872	0.0083072	0.0083072	0.0592471	0.00245235	0.00245235	0.0537936	0.00245235	0.000149005	0.000149005	0.000149005	0.426251	0.426251	0.426251	0.000310974	0.373792	0.000149005
SRX313582	G36633	12391	H1_N2	12391.ST.08.1	34314262	4505508	1	0	0	A	7	25	0	0	NA	0	0	0	1	1	0	2200	1	730	0	1	0.701636	0.688662	0.688258	0.688258	0.29744	0.297219	0.0133628	0	0	0.230032	0.0120453	0.0120453	0.193916	0.0120453	0.000923791	0.000923791	0.000923791	0.283856	0.283856	0.283856	0.0680749	0.283856	0.000923791
SRX317419	G36723	12391	H1_N2	12391.ST.11.1	35381590	4162616	0	0	0	A	11	25	0	0	NA	0	1	1	0	0	0	2200	1	730	0	1	0.940082	0.940082	0.938775	0.938775	0.0598992	0.0598992	0.000812073	0.936472	0.936472	0.000536392	0.000588363	0.000588363	0.000340271	0.000588363	0	0	0	0.0590869	0.0590869	0.0590869	0.000138161	0.0590869	0
SRX407313	G51238	12391	H1_N2	12391.ST.14.1	43365394	6785768	0	1	0	A	13	25	0	0	NA	0	1	1	0	0	0	2200	1	730	0	1	0.995361	0.994754	0.470739	0.470739	0.00365562	0.00341735	0.000120919	0.456428	0.456428	0.00509618	6.25001e-05	6.25001e-05	0.0046921	6.25001e-05	0	0	0	0.00329643	0.00329643	0.00329643	0	0.00329643	0
SRX313540	G36630	12392	H1_N2	12392.ST.11.1	25369798	3273036	0	0	0	A	10	25	0	0	NA	0	1	1	0	0	0	2200	1	790	0	1	0.226855	0.226855	0.226797	0.226797	0.00930768	0.00136384	0.000937852	0.225931	0.217916	0.000534209	0.000937852	0.000937852	0.000271531	0.000937852	0.76373	0.76373	0.76373	0.00042599	0.00042599	0.00042599	0.000182567	0.00042599	0.711279
SRX978393	G54108	12392	H1_N2	12392.ST.14.1	50479670	16620832	0	1	0	A	13	25	0	0	NA	0	1	1	0	0	0	2200	1	790	0	1	0.221538	0.221492	0.221492	0.221492	0.000423935	0.00040439	0.000230542	0.220327	0.220327	0.000230785	0.000230542	0.000230542	0.000230785	0.000230542	0.778038	0.778038	0.778038	0.000173847	0.000173847	0.000173847	0	0.000173847	0.777838
SRX313535	G36620	12421	H1_N1	12421.SN.11.1	38026976	4849686	0	1	0	A	12	27	1	0	NA	0	0	0	0	0	nd	nd	0	1084	0	1	0.919867	0.919867	0.919112	0.919112	0.0725656	0.0725063	0.0158144	0	0	0.918155	0.012732	0.012732	0	0.012732	5.16069e-05	5.16069e-05	5.16069e-05	0.0566919	0.0566919	0.0566919	0.000555136	0.0566919	5.16069e-05
SRX313520	G36619	12431	H1_N1	12431.ST.08.1A	31967830	4114114	1	0	0	A	9	25	0	0	NA	0	0	0	1	1	nd	nd	1	755	1	1	0.360876	0.360876	0.340576	0.340576	0.203693	0.174745	0.168485	0	0	0.142449	0.160579	0.160579	0.142293	0.160579	3.32777e-05	3.32777e-05	3.32777e-05	0.00626048	0.00626048	0.00626048	0.0057549	0.00578024	3.32777e-05
SRX317352	G36714	12431	H1_N1	12431.ST.11.1	32702926	3475270	0	0	0	A	10	25	0	0	NA	0	0	0	0	0	nd	nd	0	755	1	1	0.970721	0.970123	0.0015046	0.0015046	0.0166	0.0165885	0.0141245	0.000558917	0.000558917	0.000583211	0.000991378	0.000991378	0.000321932	0.000991378	0.0125254	0.0125254	0.0125254	0.00246397	0.00246397	0.00246397	0.000333516	0.00246397	0
SRX978182	G51225	12431	H1_N1	12431.ST.14.1	43078542	6566306	0	1	0	A	13	25	0	0	NA	0	1	1	0	0	1	646	1	755	1	1	0.993859	0.993859	0.993859	0.993859	0.00601658	0.00585802	0.00585592	0.993753	0.993753	9.90296e-05	0.00466124	0.00466124	9.90296e-05	0.00466124	4.58275e-05	4.58275e-05	4.58275e-05	1.58026e-06	1.58026e-06	1.58026e-06	7.37455e-06	1.58026e-06	4.00332e-05
SRX978230	G51308	12431	H1_N1	12431.ST.21.1	51929328	7858788	0	0	1	A	20	25	0	0	NA	0	1	1	0	0	1	646	1	755	1	1	0.983941	0.983941	0.983162	0.983162	0.0159497	0.00341117	0.000224535	0.978606	0.978606	0.00447909	0.000177527	0.000177527	0.0042988	0.000177527	8.12973e-05	8.12973e-05	8.12973e-05	0.00318663	0.00318663	0.00318663	7.63199e-05	0.00318663	8.12973e-05
SRX313521	G36621	12491	H1_N1	12491.ST.08.1	35149786	4386586	1	0	0	A	8	28	1	0	NA	0	0	0	0	0	nd	nd	0	895	0	1	0.998056	0.998056	0.997995	0.997995	0.00178665	0.00169467	0.00151265	0.000123794	0	0.000892864	0.000874101	0.000874101	0.000658431	0.000874101	0.00015724	0.00015724	0.00015724	0.000182121	0.000182121	0.000182121	0.000184875	0.000182121	0.000140925
SRX313552	G36623	12491	H1_N1	12491.ST.11.1	32678702	4194982	0	1	0	A	10	28	1	0	NA	0	0	0	0	0	nd	nd	0	895	0	1	0.997548	0.997452	0.997436	0.997436	0.00241034	0.00229353	0.00213045	0	0	0.00159441	0.00213045	0.00213045	0.00123476	0.00213045	4.18718e-05	4.18718e-05	4.18718e-05	0.000163085	0.000163085	0.000163085	0.00033262	0.000163085	4.18718e-05
SRX317389	G36716	12511	H1_N1	12511.ST.11.1	32272194	3784044	0	0	0	A	10	28	1	1	17	1	0	0	0	0	nd	nd	0	559	0	1	0.0164951	0.0156004	0.0155782	0.0155782	0.964417	0.964417	0.696492	0.000310293	0.000310293	0.000227696	0.696362	0.696362	0.000163367	0.696362	0	0	0	0.267925	0.267925	0.267925	7.60726e-05	0.267925	0
SRX317444	G36718	12511	H1_N1	12511.ST.08.1	26770954	2929320	1	0	0	A	9	28	1	1	17	1	0	0	0	0	nd	nd	0	559	0	1	0.000887407	0.00077807	0.000749833	0.000749833	0.985776	0.985776	0.724793	0.000231387	0.000231387	0.000239015	0.724703	0.724703	0.000139314	0.724703	0	0	0	0.260983	0.260983	0.260983	0.000140518	0.260983	0
SRX407250	G51226	12511	H1_N1	12511.ST.14.1	35934548	5722496	0	1	0	A	13	28	1	1	17	1	1	1	0	0	1	69	1	559	0	1	0.997362	0.997131	0.997131	0.997131	0.00257486	0.00251973	0.00239222	0.997007	0.997007	0.000118377	0.00234183	0.00234183	0.000118377	0.00234183	3.44983e-05	3.44983e-05	3.44983e-05	0.000127508	0.000127508	0.000127508	5.07328e-06	0.000127508	3.44983e-05
SRX317397	G36715	12512	H1_N1	12512.ST.08.1	29129966	2468338	1	0	0	A	8	28	1	0	NA	0	0	0	0	0	nd	nd	0	1092	0	1	0.282959	0.279235	0.00107964	0.00107964	0.476442	0.476409	0.110009	0	0	0.000516943	0.108223	0.108223	0.000391469	0.108223	0.000127726	0.000127726	0.000127726	0.366401	0.366401	0.366401	9.10868e-05	0.0801435	0.000127726
SRX317375	G36717	12512	H1_N1	12512.ST.11.1	26735450	2978032	0	1	0	A	10	28	1	0	NA	0	1	1	0	0	1	69	1	1092	0	1	0.71922	0.719055	0.621248	0.621248	0.231182	0.231182	0.0638078	0.620973	0.620973	0.000164372	0.0636603	0.0636603	0.000117774	0.0636603	0	0	0	0.167374	0.167374	0.167374	0.000110861	0.0905917	0
SRX313562	G36627	12521	H1_N1	12521.ST.08.1	30639028	3906304	1	0	0	A	9	27	0	0	NA	0	0	0	0	1	nd	nd	0	1066	0	1	0.158298	0.158298	0.0584171	0.0584171	0.834901	0.0785208	0.041823	0.000139952	0	0.0407082	0.0396512	0.0396512	0.0388553	0.0396512	0.000128708	0.000128708	0.000128708	0.0366978	0.0366978	0.0366978	0.00125154	0.000255207	0.000106219
SRX313578	G36628	12521	H1_N1	12521.SN.11.1	30009604	3875834	0	0	0	A	14	27	0	0	NA	0	0	0	1	1	nd	nd	0	1066	0	1	0.479919	0.479919	0.479586	0.479586	0.520043	0.00880702	0.00856828	0	0	0.478847	0.00799994	0.00799994	0.462465	0.00799994	3.80182e-05	3.80182e-05	3.80182e-05	0.000238742	0.000238742	0.000238742	0.000495848	0.00018558	3.47963e-05
SRX978214	G51230	12521	H1_N1	12521.ST.14.1	56503616	8626070	0	1	0	A	15	27	0	0	NA	0	0	0	1	1	nd	nd	0	1066	0	1	0.522714	0.522714	0.522527	0.522527	0.477174	0.00162275	0.00162275	0	0	0.522123	0.00162275	0.00162275	0.497301	0.00162275	1.05081e-05	1.05081e-05	1.05081e-05	0	0	0	0.000394804	0	1.05081e-05
SRX407260	G51331	12521	H1_N1	12521.ST.21.1	36961272	5861780	0	0	1	A	21	27	0	0	NA	0	0	0	1	1	nd	nd	0	1066	0	1	0.636224	0.636224	0.635316	0.635316	0.363776	0.0117677	0.0117646	0	0	0.633829	0.0116965	0.0116965	0.631597	0.00982778	0	0	0	3.09731e-06	3.09731e-06	3.09731e-06	0.000299407	3.09731e-06	0
SRX313568	G36632	12541	H1_N1	12541.ST.14.1	31960798	4066986	0	1	0	A	13	25	0	0	NA	0	0	0	0	0	nd	nd	0	750	0	1	0.965464	0.965464	0.965424	0.965424	0.0336566	0.0329592	0.0320661	0	0	0.963522	0.000712766	0.000712766	0	0.000712766	9.06228e-05	9.06228e-05	9.06228e-05	0.0008931	0.000851161	0.000851161	0.000105392	0.000851161	9.06228e-05
SRX317433	G36721	12571	H1_N1	12571.ST.05.1	23140880	2489116	1	0	0	A	6	26	1	0	NA	0	0	0	0	0	nd	nd	0	904	0	1	0.983616	0.983616	0.0292682	0.0292682	0.0163845	0.0163845	0.0124366	0.00266365	0.00266365	0.0063795	0.00529599	0.00529599	0.00458291	0.00529599	0	0	0	0.00394791	0.00394791	0.00394791	0.0202251	0.00394791	0
SRX317499	G36722	12601	H1_N1	12601.SN.11.1	33138010	3869782	0	0	0	A	10	27	1	0	NA	0	0	0	0	0	nd	nd	0	601	0	1	0.0986652	0.0986652	0.000563845	0.000563845	0.880576	0.880576	0.645331	0.000233074	0.000233074	0.000204645	0.64518	0.64518	0.000116199	0.645158	0	0	0	0.235245	0.235245	0.235245	0.000111912	0.235097	0
SRX389493	G46948	12601	H1_N1	12601.ST.08.1	16458256	3233296	1	0	0	A	7	27	1	0	NA	0	0	0	0	0	nd	nd	0	601	0	1	0.0175237	0.0175237	0.0175237	0.0175237	0.982476	0.982476	0.982476	0	0	0	0	0	0	0	0	0	0	0	0	0	0	0	0
SRX978187	G51231	12601	H1_N1	12601.ST.14.1	66816054	10128774	0	1	0	A	15	27	1	0	NA	0	0	0	1	1	nd	nd	1	601	0	1	0.605571	0.605571	0.605571	0.605571	0.393293	0.00739681	0.00561171	0	0	0.560757	0.00555993	0.00555993	0.560757	0.00555993	0.0008003	0.0008003	0.0008003	0.00178509	0.00178509	0.00178509	0.0447902	0.00178509	0.000720301
SRX407304	G51332	12601	H1_N1	12601.ST.21.1	56739554	8971036	0	0	1	A	20	27	1	0	NA	0	0	0	1	1	nd	nd	1	601	0	1	0.768988	0.768988	0.768957	0.768957	0.231002	0.00318208	0.00299378	0	0	0.625746	0.00299378	0.00299378	0.625325	0.00299378	0	0	0	0.000188304	0.000188304	0.000188304	0.142829	0.000188304	0
SRX317315	G36728	12611	H1_N1	12611.SN.11.1	90460	11146	0	1	0	A	10	28	0	0	NA	0	1	1	0	1	nd	nd	0	1741	0	1	0.554728	0.554728	0.554728	0.554728	0.201356	0.201356	0.124664	0.445869	0.445869	0.0709255	0.0859457	0.0859457	0.0709255	0.0859457	0.243916	0.243916	0.243916	0.0766924	0.0766924	0.0766924	0.0379328	0.0766924	0.243916
SRX313591	G36636	12621	H1_N1	12621.SN.11.1	28317632	3770188	0	0	0	A	10	27	1	0	NA	0	0	0	1	1	nd	nd	0	1123	0	1	0.956877	0.95671	0.956659	0.956659	0.0340797	0.0340367	0.0132238	9.11989e-05	0	0.506604	0.0131203	0.0131203	0.411237	0.00083821	8.30012e-05	8.30012e-05	8.30012e-05	0.0208128	0.0208128	0.0208128	0.000989867	0.0208128	8.30012e-05
SRX317336	G36725	12621	H1_N1	12621.SN.05.1	27241474	2154934	1	0	0	A	4	27	1	0	NA	0	0	0	1	1	nd	nd	0	1123	0	1	0.927322	0.927322	0.926809	0.926809	0.0548255	0.0548255	0.0465644	0.00589513	0.00589513	0.176446	0.00845822	0.00845822	0.153903	0.00845822	0	0	0	0.00826106	0.00826106	0.00826106	0.000379072	0.00826106	0
SRX978403	G54109	12621	H1_N1	12621.ST.14.1	59325712	19622772	0	1	0	A	16	27	1	0	NA	0	0	0	1	1	nd	nd	0	1123	0	1	0.353126	0.351778	0.350858	0.350858	0.643979	0.00163665	0.00163665	0	0	0.224876	5.22028e-05	5.22028e-05	0.221055	5.22028e-05	8.28044e-06	8.28044e-06	8.28044e-06	0	0	0	0.000299176	0	8.28044e-06
SRX978405	G54118	12621	H1_N1	12621.ST.21.1	83276970	27866374	0	0	1	A	21	27	1	0	NA	0	0	0	1	1	nd	nd	0	1123	0	1	0.830822	0.830633	0.830145	0.830145	0.162956	0.00954977	0.00479176	0	0	0.810146	0.000715154	0.000715154	0.770281	0	1.02053e-05	1.02053e-05	1.02053e-05	0.00475801	0	0	8.08571e-05	0	1.02053e-05
SRX313555	G36635	12631	H1_N1	12631.ST.11.1	24300986	3141424	0	0	0	A	10	26	1	0	NA	0	0	0	1	1	nd	nd	0	1049	0	1	0.901586	0.901284	0.900919	0.900919	0.0981026	0.097974	0.00296508	0.104443	0	0.660273	0.00230364	0.00230364	0.633826	0.00230364	8.29392e-06	8.29392e-06	8.29392e-06	0.0950089	0.0950089	0.0950089	0.13177	0.0950089	8.29392e-06
SRX012828	G36726	12631	H1_N1	12631.SN.05.1	29040612	331144	1	0	0	A	5	26	1	0	NA	0	0	1	0	1	nd	nd	0	1049	0	1	0.19341	0.19341	0.192386	0.192386	0.803548	0.803548	0.775093	0.0147099	0.0147099	0.0459002	0.0223933	0.0223933	0.0381056	0.0223933	0	0	0	0.0284557	0.0284557	0.0284557	0.00279396	0.0284557	0
SRX407245	G51233	12631	H1_N1	12631.ST.14.1	19143302	3037366	0	1	0	A	14	26	1	0	NA	0	0	0	1	1	nd	nd	0	1049	0	1	0.997097	0.997097	0.991276	0.991276	0.00290251	0.000331522	8.03434e-05	0.0031909	0	0.870559	8.03434e-05	8.03434e-05	0.541558	8.03434e-05	0	0	0	0.000250333	0.000250333	0.000250333	0.113081	0.000250333	0
SRX317321	G36724	12641	H1_N2	12641.ST.14.1	23407070	2567094	0	1	0	A	15	26	1	1	30	0	0	0	1	1	nd	nd	0	1150	0	1	0.957276	0.957276	0.957276	0.957276	0.0425705	0.0425705	0.00378837	0	0	0.771473	0.00371132	0.00371132	0.140068	0.00371132	0	0	0	0.0387822	0.0387822	0.0387822	0.0602934	0.0387822	0
SRX317464	G36731	12641	H1_N2	12641.ST.08.1	33964454	1015130	1	0	0	A	8	26	1	1	30	0	0	0	0	1	nd	nd	0	1150	0	1	0.123026	0.118894	0.118856	0.118856	0.0565165	0.0565165	0.0131792	0.000375431	0.000375431	0.0220567	0.000646895	0.000646895	0.0195516	0.000646895	0	0	0	0.0433373	0.0433373	0.0433373	0.000250625	0.0409939	0
SRX407258	G51334	12641	H1_N2	12641.ST.21.1	49039758	7795904	0	0	1	A	19	26	1	1	30	0	0	0	1	1	nd	nd	0	1150	0	1	0.982	0.982	0.982	0.982	0.0166602	0.0166237	0.0129437	0	0	0.926023	0.00809247	0.00809247	0.896049	0.00809247	0	0	0	0.00368003	0.00368003	0.00368003	0.0509171	0.00304725	0
SRX313576	G36637	12651	H1_N2	12651.SN.11.1	33070506	4440580	0	0	0	A	11	25	1	0	NA	0	0	0	0	1	nd	nd	0	690	0	1	0.990799	0.99019	0.990148	0.990148	0.00913756	0.00903668	0.00188337	0	0	0.205701	0.00178746	0.00178746	0.0882732	0.00178746	6.4104e-05	6.4104e-05	6.4104e-05	0.00715331	0.00715331	0.00715331	0.783888	0.00715331	5.06869e-05
SRX317363	G36732	12651	H1_N2	12651.SN.05.1	27679828	1157344	1	0	0	A	5	25	1	0	NA	0	0	0	1	1	nd	nd	0	690	0	1	0.923125	0.728242	0.728242	0.728242	0.0720079	0.0720079	0.0626131	0.00398499	0.00398499	0.145188	0.00489032	0.00489032	0.12863	0.00489032	0	0	0	0.00939477	0.00939477	0.00939477	0.00111418	0.00939477	0
SRX407287	G51241	12651	H1_N2	12651.ST.14.1	37318590	5988928	0	1	0	A	13	25	1	0	NA	0	0	0	1	1	nd	nd	0	690	0	1	0.982625	0.981622	0.981622	0.981622	0.0173745	0.0173745	0.0121642	0	0	0.619753	0.0120768	0.0120768	0.303126	0.0120768	0	0	0	0.00521029	0.00521029	0.00521029	0.34382	0.00503338	0
SRX407302	G51333	12651	H1_N2	12651.ST.21.1	33604312	5361966	0	0	1	A	22	25	1	0	NA	0	0	0	1	1	nd	nd	0	690	0	1	0.949894	0.949894	0.949894	0.949894	0.0501057	0.0414606	0.0414606	0	0	0.591893	0.0414606	0.0414606	0.233964	0.0414606	0	0	0	0	0	0	0.00691643	0	0
SRX313509	G36631	12671	H1_N2	12671.ST.11.1	28263836	3751404	0	0	0	A	12	25	0	0	NA	0	0	0	1	1	nd	nd	0	680	1	1	0.995389	0.995389	0.995336	0.995336	0.00458656	0.00455662	0.000435244	0	0	0.709461	0.000435244	0.000435244	0.709171	0.000435244	2.48901e-05	2.48901e-05	2.48901e-05	0.00412137	0.00412137	0.00412137	0.000201517	0.00412137	1.19792e-05
SRX317431	G36733	12671	H1_N2	12671.SN.05.1	35225150	862204	1	0	0	A	6	25	0	0	NA	0	0	1	0	1	nd	nd	0	680	1	1	0.274788	0.243327	0.242732	0.242732	0.725054	0.725054	0.712075	0.0392562	0.0392562	0.0739979	0.00679609	0.00679609	0.0646885	0.00679609	0	0	0	0.0129783	0.0129783	0.0129783	0.00160469	0.0129783	0
SRX407314	G51240	12671	H1_N2	12671.ST.14.1	36013136	5672578	0	1	0	A	15	25	0	0	NA	0	0	0	1	1	nd	nd	0	680	1	1	0.98981	0.988837	0.988837	0.988837	0.010191	0.0101007	0.000194463	0	0	0.59312	0.000124489	0.000124489	0.143322	0.000124489	0	0	0	0.00990623	0.00990623	0.00990623	0.379438	0.00990298	0
SRX317501	G36729	12701	H1_N2	12701.ST.08.1	34992308	3093436	1	0	0	A	8	23	0	1	25	1	0	0	1	1	nd	nd	0	460	1	1	0.869275	0.869275	0.861355	0.861355	0.130656	0.130656	0.0745952	0.028885	0	0.198851	0.0609967	0.0609967	0.172187	0.0609967	0	0	0	0.056061	0.0557517	0.0557517	0.0013797	0.0550744	0
SRX317437	G36730	12701	H1_N2	12701.SN.11.1	35870580	3194492	0	0	0	A	11	23	0	1	25	1	1	1	0	1	1	1236	1	460	1	1	0.576563	0.576253	0.575806	0.575806	0.422327	0.422327	0.403128	0.497429	0.482821	0.0180403	0.298378	0.298378	0.0146948	0.298378	2.17058e-05	2.17058e-05	2.17058e-05	0.0191995	0.0191995	0.0191995	0.00138462	0.0173601	2.17058e-05
SRX407290	G51234	12701	H1_N2	12701.ST.14.1	38128724	5636972	0	1	0	A	13	23	0	1	25	1	0	0	0	0	nd	nd	0	460	1	1	0.0122323	0.0121058	0.0121058	0.0121058	0.987768	0.987762	0.980689	0.00021983	0.00021983	0.00293374	0.979707	0.979707	0.00267479	0.979707	0	0	0	0.00707254	0	0	0	0	0
SRX407310	G51335	12701	H1_N2	12701.ST.21.1	39324554	6329014	0	0	1	A	20	23	0	1	25	1	1	1	0	0	1	1236	1	460	1	1	0.860229	0.860229	0.860229	0.860229	0.139771	0.139758	0.139758	0.859933	0.827977	0.000208728	0.139758	0.139758	0.000141481	0.139758	0	0	0	0	0	0	8.6897e-05	0	0
SRX978232	G51311	12801	H1_N1	12801.SN.10.1	51667206	7875014	0	1	0	A	10	26	0	1	13	1	1	1	0	0	1	95	1	1040	1	1	0.991251	0.991251	0.989906	0.989906	0.0085973	0.00334337	7.31931e-05	0.989299	0.989299	0.00015925	7.09751e-06	7.09751e-06	0.00012953	7.09751e-06	5.19005e-05	5.19005e-05	5.19005e-05	0.00327018	0.00327018	0.00327018	0.000447143	0.00327018	4.16979e-05
SRX407308	G51310	13001	H1_N1	13001.SN.10.1	35598888	5666854	0	1	0	A	10	23	0	1	34	1	0	0	0	0	nd	nd	0	580	1	1	0.979171	0.979171	0.00180909	0.00180909	0.0207072	0.0207072	0.016835	0.000318931	0.000318931	0.000285906	6.39278e-05	6.39278e-05	0.000253352	6.39278e-05	0	0	0	0.00387223	0.00387223	0.00387223	0.00120425	0.00387223	0
SRX978426	G54120	20011	H2_N1	20011.ST.11.1	54802154	18259386	0	1	0	A	11	27	1	0	NA	0	0	0	1	1	nd	nd	0	1100	0	1	0.894526	0.894526	0.894526	0.894526	0.105455	0.105153	0.0252186	0	0	0.726608	0.0247805	0.0247805	0.725855	0.0247805	1.91912e-05	1.91912e-05	1.91912e-05	0.0799355	0.0799355	0.0799355	0.167909	0.0789137	1.91912e-05
SRX978411	G54121	20011	H2_N1	20011.ST.21.1	46625556	15573544	0	0	1	A	21	27	1	0	NA	0	0	0	1	1	nd	nd	0	1100	0	1	0.872195	0.872195	0.871933	0.871933	0.127786	0.000535258	0.000525578	0	0	0.643255	0.000183924	0.000183924	0.641767	0.000183924	0	0	0	9.68021e-06	9.68021e-06	9.68021e-06	0.228679	9.68021e-06	0
SRX407299	G51312	20201	H2_N1	20201.ST.11.1	44705528	657560	0	1	0	A	11	27	1	0	NA	0	0	0	0	0	nd	nd	0	820	0	1	0.0337273	0.0337273	0.0296784	0.0296784	0.940604	0.938759	0.606493	0.00478943	0.00478943	0.00675301	0.00207126	0.00207126	0.00521988	0.00207126	0	0	0	0.332266	0.332266	0.332266	0.018136	0.0866964	0
SRX407311	G51313	20201	H2_N1	20201.ST.21.1	33960160	5535080	0	0	1	A	21	27	1	0	NA	0	0	0	0	0	nd	nd	0	820	0	1	0.177307	0.158218	0.0314639	0.0314639	0.822224	0.00999804	0.00538978	0.000585589	0.000585589	0.00614527	0.00523595	0.00523595	0.00257135	0.00523595	0	0	0	0.00460826	0.00460826	0.00460826	0.0247332	0.00274678	0
SRX978205	G51314	20221	H2_N1	20221.ST.05.1	54290332	8252908	1	0	0	A	6	24	1	0	NA	0	0	0	0	0	nd	nd	0	680	1	1	0.00500847	0.00500847	0.00500847	0.00500847	0.000364658	0.000342566	0.000296467	0.000153731	0.000125487	0.000283454	0	0	0.000153126	0	0.994567	0.994567	0.994567	4.60992e-05	4.60992e-05	4.60992e-05	0.00457138	4.60992e-05	0.991304
SRX978215	G51315	20221	H2_N1	20221.ST.11.1	56937622	8697526	0	1	0	A	10	24	1	0	NA	0	0	0	0	0	nd	nd	0	680	1	1	0.0291324	0.0291324	0.0291324	0.0291324	0.000212821	4.09714e-05	4.09714e-05	0.000387394	0.000387394	0.00110518	8.38289e-06	8.38289e-06	0.000414743	8.38289e-06	0.970483	0.970483	0.970483	0	0	0	0.0249436	0	0.612446
SRX978191	G51316	20221	H2_N1	20221.ST.21.1	45802204	6941538	0	0	1	A	20	24	1	0	NA	0	0	0	0	0	nd	nd	0	680	1	1	0.596488	0.596488	0.596488	0.596488	0.000263788	0.000134385	0.000126354	0	0	0.153063	0.000126354	0.000126354	0	0.000126354	0.403136	0.403136	0.403136	8.03055e-06	8.03055e-06	8.03055e-06	0.443425	8.03055e-06	0.292049
SRX978225	G51318	20241	H2_N1	20241.ST.14.1	48350202	7284620	0	1	0	A	13	27	1	1	18	1	0	0	1	1	nd	nd	0	850	1	1	0.998836	0.998836	0.998836	0.998836	0.000954382	0.000876883	0.000876883	0	0	0.927915	1.43516e-05	1.43516e-05	0.886044	1.43516e-05	5.59713e-05	5.59713e-05	5.59713e-05	0	0	0	0.0656873	0	4.59251e-05
SRX978204	G51317	20561	H2_N1	20561.ST.21.1	49990808	7578532	0	0	1	A	20	25	0	1	20	1	1	1	0	0	1	131	1	860	0	1	0.615589	0.615589	0.615589	0.615589	0.0393879	0.000915464	0.000899384	0.615554	0.577125	2.11386e-05	0.000849338	0.000849338	2.11386e-05	0.000849338	0.344446	0.344446	0.344446	1.60798e-05	1.60798e-05	1.60798e-05	1.37311e-05	1.60798e-05	3.30629e-05
SRX978199	G51319	21461	H2_N1	21461.ST.08.1	50386338	7660070	1	0	0	A	7	24	0	1	33	1	1	1	0	0	1	127	1	770	0	1	0.999297	0.999297	0.999297	0.999297	0.000585841	0.000551011	0.000551011	0.999173	0.999124	0.000117029	0	0	0.000117029	0	4.07511e-05	4.07511e-05	4.07511e-05	0	0	0	7.6626e-06	0	4.07511e-05
SRX978181	G51320	21461	H2_N1	21461.ST.11.1	52646840	8059688	0	1	0	A	10	24	0	1	33	1	1	1	0	0	1	144	1	770	0	1	0.993657	0.993657	0.993657	0.993657	0.00608123	0.00583494	0.00577955	0.993341	0.993341	0.000134878	0.00577369	0.00577369	0.000134878	0.00577369	0.000195801	0.000195801	0.000195801	5.57104e-05	5.57104e-05	5.57104e-05	1.20543e-05	5.57104e-05	7.46064e-05
SRX237544	G26350	30011	H1	30011.ST.08.1	80762488	11866566	0	1	0	A	11	38	0	0	NA	0	1	1	0	0	1	73	1	2925	0	1	0.989181	0.988982	0.98893	0.98893	0.0102251	0.00879316	0.00170612	0.988086	0.988086	0.000277937	5.384e-05	5.384e-05	0.000214888	5.384e-05	0.000391285	0.000391285	0.000391285	0.00708705	0.00708705	0.00708705	0	0.00708705	0.000376408
SRX237559	G26356	30011	H1	30011.ST.05.1	82304096	12774192	1	0	0	A	5	38	0	0	NA	0	1	1	0	0	1	73	1	2925	0	1	0.877163	0.875959	0.875895	0.875895	0.122331	0.0186228	0.0144918	0.865614	0.865614	0.00252165	5.30674e-05	5.30674e-05	0.00215969	5.30674e-05	0.000278868	0.000278868	0.000278868	0.00413101	0.00411706	0.00411706	0	0.00411706	0.000278868
SRX978244	G51263	30011	H1	30011.ST.21.1	51626920	7839346	0	0	1	A	20	38	0	0	NA	0	1	1	0	0	1	73	1	2925	0	1	0.985722	0.985722	0.985722	0.985722	0.0140377	0.01273	0.00962687	0.985514	0.985514	3.11128e-05	1.34668e-05	1.34668e-05	3.11128e-05	1.34668e-05	8.49799e-05	8.49799e-05	8.49799e-05	0.00310339	0.00310339	0.00310339	0.000177157	0.00310339	8.49799e-05
SRX237564	G26357	30021	H1	30021.SN.05.1	95857028	15947384	1	0	0	A	8	41	0	0	NA	0	1	1	1	1	nd	nd	1	3936	0	1	0.865793	0.861868	0.841131	0.841131	0.0775554	0.0529759	0.0336589	0.43647	0.427589	0.403738	0.0162303	0.0162303	0.395373	0.000324861	0.0562598	0.0562598	0.0562598	0.0193169	0.0184974	0.0184974	1.47218e-05	0.0184974	0.0459761
SRX237546	G26349	30031	H1	30031.ST.05.1	82511600	13047130	0	1	0	A	14	39	1	0	NA	0	0	0	0	0	nd	nd	0	3476	0	1	0.0117521	0.00712805	0.00261385	0.00261385	0.985807	0.942031	0.940415	0.000703469	0.000703469	0.000610425	0.473474	0.473474	0.000500464	0.473474	0.000327534	0.000327534	0.000327534	0.00161558	1.5664e-06	1.5664e-06	4.91849e-05	1.5664e-06	0.000302158
SRX237565	G26351	30031	H1	30031.ST.11.1	nd	1148	1	0	0	A	5	39	1	0	NA	0	1	1	0	0	nd	nd	0	3476	0	1	1	1	1	1	0	0	0	1	1	0	0	0	0	0	0	0	0	0	0	0	0	0	0
SRX407279	G51267	30031	H1	30031.ST.21.1	58194154	8983248	0	0	1	A	19	39	1	0	NA	0	0	0	0	1	nd	nd	0	3476	0	1	0.310316	0.310229	0.307863	0.307863	0.109876	0.0208928	0.0137507	2.64633e-05	0	0.0716351	0.00776698	0.00776698	0.0497785	0.00427993	0.00358883	0.00358883	0.00358883	0.00714204	0.00714204	0.00714204	0.0530599	0.00696697	0
SRX237551	G26352	30051	H1	30051.ST.05.1	67642720	11721982	0	0	0	A	7	40	0	0	NA	0	0	0	0	0	nd	nd	0	3213	0	1	0.0509752	0.0031511	0.00304598	0.00304598	0.293827	0.00407635	0.0037714	0.00253837	0.00253837	5.58404e-05	6.43225e-05	6.43225e-05	0	6.43225e-05	0.289075	0.289075	0.289075	0.000304951	0.000248	0.000248	0	0.000248	0.288337
SRX237553	G26355	30051	H1	30051.ST.11.1	94416268	12836306	1	0	0	A	7	40	0	0	NA	0	0	1	0	0	nd	409	1	3213	0	1	0.276294	0.053923	0.0538147	0.0538147	0.0210434	0.0124692	0.0117461	0.0518105	0.0518105	0.000753186	9.60878e-05	9.60878e-05	0.000626953	9.60878e-05	0.0235208	0.0235208	0.0235208	0.000723152	0.000435554	0.000435554	0	0.00025036	0.0233931
SRX237549	G26317	30061	H1	30061.ST.11.1	78742338	12698734	0	1	0	A	14	38	0	0	NA	0	0	1	0	0	1	131	1	3792	0	1	0.167963	0.16628	0.102696	0.102696	0.0623804	0.0229737	0.00214128	0.101523	0.0959299	0.000110038	8.81857e-05	8.81857e-05	0	8.81857e-05	0.629689	0.629689	0.629689	0.0208324	0.0204599	0.0204599	0	0.0182468	0.563139
SRX237552	G26353	30061	H1	30061.ST.05.1	84381740	14310246	1	0	0	A	7	38	0	0	NA	0	1	1	0	0	1	131	1	3792	0	1	0.138356	0.138261	0.138214	0.138214	0.0247167	0.000496288	0.000381347	0.137786	0.128618	0.000252575	4.32372e-05	4.32372e-05	0.000217932	4.32372e-05	0.828341	0.828341	0.828341	0.000114941	0.000100842	0.000100842	0	0.000100842	0.723021
SRX237560	G26318	30071	H1	30071.ST.05.1	85642184	13758970	1	0	0	A	6	40	1	0	NA	0	0	0	0	0	nd	nd	0	4173	0	1	0.520801	0.520741	0.520606	0.520606	0.321354	0.0278714	0.0278257	0.000298035	0.000298035	0.000534826	0.0245688	0.0245688	0.000465607	0.0245688	0.000246786	0.000246786	0.000246786	4.56144e-05	0	0	0	0	0.000198938
SRX237574	G26319	30081	H1	30081.ST.05.1	70901548	9719062	1	0	0	A	6	38	1	0	NA	0	0	0	0	0	nd	nd	0	3198	0	1	0.960063	0.959727	0.0229787	0.0229787	0.0381773	0.0378325	0.0152476	0.00150581	0.00150581	0.00655006	6.39331e-05	6.39331e-05	0.00576105	6.39331e-05	0.000275124	0.000275124	0.000275124	0.0225849	0.0164131	0.0164131	0	0.016345	0.000264317
SRX237575	G26320	30081	H1	30081.ST.11.1	74841798	12860696	0	1	0	A	10	38	1	0	NA	0	0	0	0	1	nd	nd	0	3198	0	1	0.991841	0.991709	0.982117	0.982117	0.00775264	0.00109153	0.00106389	0	0	0.0989693	0.000897361	0.000897361	0.0989169	0.000885467	0.00025294	0.00025294	0.00025294	2.7638e-05	2.7638e-05	2.7638e-05	0.00053037	2.7638e-05	0.000238247
SRX978193	G51271	30081	H1	30081.ST.21.1	71812288	10905834	0	0	1	A	17	38	1	0	NA	0	0	1	0	0	nd	nd	1	3198	0	1	0.0603703	0.0591241	0.0591241	0.0591241	0.129135	0.0023618	0.00218868	0.0291485	0.0291485	0.019222	0.000101772	0.000101772	0	2.12233e-05	0.734537	0.734537	0.734537	0.000172962	0.000172962	0.000172962	5.51472e-05	0	0.704891
SRX237579	G26322	30091	H1	30091.ST.05.1	87759022	14560706	1	0	0	A	8	39	1	0	NA	0	0	0	0	0	nd	nd	0	3341	0	1	0.00186524	0.00177482	0.00117709	0.00117709	0.997715	0.0255895	0.025539	0	0	0.000617128	0.000107045	0.000107045	0.00056653	0.000107045	0.000268999	0.000268999	0.000268999	5.04951e-05	1.77554e-05	1.77554e-05	0	1.77554e-05	0.000250218
SRX237547	G26323	30091	H1	30091.ST.11.1	77319686	12491726	0	1	0	A	11	39	1	0	NA	0	0	0	0	0	nd	nd	0	3341	0	1	0.00799546	0.00694828	0.00555394	0.00555394	0.988511	0.119797	0.11583	0.00331702	0.00331702	0.00128198	0.000334141	0.000334141	0.00111467	0.000334141	0.0014674	0.0014674	0.0014674	0.00396695	0.00390703	0.00390703	0	0.00390703	0.00136143
SRX237581	G26321	30101	H1	30101.ST.05.1	79053164	12623310	1	0	0	A	5	40	0	0	NA	0	0	0	0	0	1	69	1	3955	0	1	0.00666788	0.00193115	0.00188565	0.00188565	0.28579	0.26369	0.149656	0	0	0.000674424	0.0025295	0.0025295	0.000583404	0.0025295	0.000173952	0.000173952	0.000173952	0.114034	0.112665	0.112665	0	0.0986524	0.000165453
SRX237573	G26324	30101	H1	30101.ST.11.1	98386500	15985864	0	1	0	A	13	40	0	0	NA	0	0	1	0	0	1	69	0	3955	0	1	0.0152163	0.014079	0.0139219	0.0139219	0.0569503	0.0387768	0.0367035	0.0125653	0.0125653	0.000431747	4.98606e-05	4.98606e-05	0.000369319	4.98606e-05	0.00112073	0.00112073	0.00112073	0.00207334	0.00182352	0.00182352	0	0.00181013	0.000980729
SRX407305	G51254	30101	H1	30101.ST.21.1	20706782	3032146	0	0	1	A	19	40	0	0	NA	0	0	0	0	0	1	69	1	3955	0	1	0.16295	0.00100807	0.000879205	0.000879205	0.133546	0.0741449	0.0663994	0	0	0.000461098	0.00979314	0.00979314	0.000461098	0.00979314	0.200115	0.200115	0.200115	0.00774549	0.0069122	0.0069122	0.000418106	0.0069122	0.133644
SRX237572	G26325	30121	H1	30121.ST.05.1	85668782	14729392	1	0	0	A	5	39	0	0	NA	0	1	1	0	0	1	131	1	3820	0	1	0.231296	0.231181	0.23113	0.23113	0.00404065	0.00115646	0.00108603	0.230877	0.213832	5.75431e-05	0.000786856	0.000786856	0	0.000786856	0.764459	0.764459	0.764459	7.03015e-05	7.03015e-05	7.03015e-05	0	7.03015e-05	0.764429
SRX237558	G26327	30121	H1	30121.ST.11.1	81021530	13733216	0	1	0	A	12	39	0	0	NA	0	1	1	0	0	1	131	1	3820	0	1	0.183474	0.183289	0.172245	0.172245	0.24677	0.0748407	0.0721596	0.171667	0.159535	0.000101935	0.0250424	0.0250424	0	0.0250424	0.569544	0.569544	0.569544	0.00268104	0.00252002	0.00252002	0	0.00252002	0.569483
SRX237567	G26326	30131	H1	30131.ST.05.1	72481602	11645784	1	0	0	A	8	39	1	0	NA	0	1	1	0	0	1	131	1	3520	0	1	0.170713	0.170191	0.160596	0.160596	0.273907	0.0842681	0.0814263	0.160084	0.149102	6.98574e-05	0.0286751	0.0286751	0	0.0286751	0.555214	0.555214	0.555214	0.00284182	0.00265384	0.00265384	0	0.00265384	0.555128
SRX237561	G26328	30131	H1	30131.ST.11.1	77346644	12419926	0	1	0	A	11	39	1	0	NA	0	0	0	0	0	nd	nd	0	3520	0	1	0.179919	0.179799	0.00177433	0.00177433	0.818626	0.140474	0.136503	0.000516304	0.000516304	0.000510917	0.0406697	0.0406697	0.000422035	0.0406697	0.000678219	0.000678219	0.000678219	0.00397028	0.00376879	0.00376879	0	0.00376879	0.000649213
SRX237545	G26329	30141	H1	30141.ST.05.1	88709574	15196686	1	0	0	A	5	38	0	0	NA	0	0	0	0	1	nd	nd	1	3026	0	1	0.0794082	0.0791448	0.0776502	0.0776502	0.0930038	0.0148355	0.0148127	0	0	0.0394936	0.000129034	0.000129034	0.0329638	0.000129034	0.141432	0.141432	0.141432	2.27992e-05	1.21272e-05	1.21272e-05	0.0335502	1.21272e-05	0.125548
SRX237570	G26332	30141	H1	30141.ST.11.1	80199328	13295534	0	1	0	A	12	38	0	0	NA	0	0	0	0	1	nd	nd	0	3026	0	1	0.135085	0.134788	0.117591	0.117591	0.0855721	0.0223667	0.0222832	1.866e-05	0	0.0998226	9.29836e-05	9.29836e-05	0.0650047	9.29836e-05	0.73072	0.73072	0.73072	8.38117e-05	8.38117e-05	8.38117e-05	0.0168167	8.38117e-05	0.455431
SRX407242	G51277	30141	H1	30141.ST.21.1	35593308	5650508	0	0	1	A	20	38	0	0	NA	0	0	0	0	1	nd	nd	0	3026	0	1	0.174888	0.174356	0.174174	0.174174	0.613679	0.0286993	0.0286368	0	0	0.164876	2.59641e-05	2.59641e-05	0.0618837	2.59641e-05	0.197123	0.197123	0.197123	6.25062e-05	6.25062e-05	6.25062e-05	0.00885183	6.25062e-05	0.140469
SRX237576	G26331	30151	H1	30151.ST.05.1	67572440	11596098	1	0	0	A	6	39	0	0	NA	0	0	0	1	1	nd	nd	0	2217	0	1	0.720328	0.720176	0.720024	0.720024	0.279059	0.00620756	0.00619289	0.000820222	0.000820222	0.718612	0.00529092	0.00529092	0.718489	0.00529092	0.000352821	0.000352821	0.000352821	1.46718e-05	1.46718e-05	1.46718e-05	3.07409e-05	1.46718e-05	0.00032767
SRX237568	G26333	30151	H1	30151.ST.11.1	81082058	13160266	0	1	0	A	14	39	0	0	NA	0	0	0	1	1	nd	nd	0	2217	0	1	0.905075	0.904932	0.861593	0.861593	0.0899536	0.0178934	0.0156156	0	0	0.572251	0.0132181	0.0132181	0.563935	0.0132181	0.000327213	0.000327213	0.000327213	0.0022778	0.00227599	0.00227599	0.149636	0.001966	0.000281439
SRX237556	G26330	30161	H1	30161.ST.05.1	nd	120390	1	0	0	A	5	40	0	0	NA	0	0	1	0	0	nd	nd	0	3287	0	1	0.0193647	0.0193647	0.0193647	0.0193647	0.258318	0.130896	0.124566	0.015004	0.015004	0.00436068	0.00018218	0.00018218	0.00436068	0.00018218	0.347984	0.347984	0.347984	0.00632993	0.00632993	0.00632993	0	0	0.0844615
SRX237542	G26334	30161	H1	30161.ST.11.1	87177594	14725578	0	1	0	A	13	40	0	0	NA	0	0	0	0	0	nd	nd	0	3287	0	1	0.010142	0.00994154	0.0098554	0.0098554	0.0767487	0.000499054	0.000430363	0	0	0.00556391	0.000215568	0.000215568	0.00542455	0.000215568	0.881043	0.881043	0.881043	6.86903e-05	6.86903e-05	6.86903e-05	2.65043e-05	6.37207e-05	0.220453
SRX237580	G26335	30171	H1	30171.ST.05.1	64701184	11145972	0	1	0	A	14	41	1	0	NA	0	0	0	0	0	nd	nd	0	2897	0	1	0.299784	0.299394	0.242768	0.242768	0.277443	0.0098089	0.0098089	0	0	0.00486825	0.000128786	0.000128786	0.00464598	9.15708e-05	0.421523	0.421523	0.421523	0	0	0	0	0	0.421395
SRX237562	G26336	30171	H1	30171.ST.11.1	82057796	11018898	1	0	0	A	8	41	1	0	NA	0	0	0	0	0	nd	nd	0	2897	0	1	0.541868	0.540937	0.520027	0.520027	0.450311	0.0267401	0.0267401	0	0	0.00340568	0.000269995	0.000269995	0.00293287	0.000269995	0.00725921	0.00725921	0.00725921	0	0	0	0.0569774	0	0.00711689
SRX237578	G26338	30181	H1	30181.ST.05.1	77640482	12779468	0	1	0	A	13	39	1	0	NA	0	0	1	0	0	1	69	0	3816	0	1	0.112301	0.112189	0.0956924	0.0956924	0.886445	0.500588	0.498709	0.0950186	0.0950186	0.000258632	3.85722e-05	3.85722e-05	0.000207573	3.09072e-05	0.000186309	0.000186309	0.000186309	0.00187879	0.00144102	0.00144102	0	0.00144102	0.000179015
SRX237543	G26340	30181	H1	30181.ST.11.1	77475258	12787858	1	0	0	A	8	39	1	0	NA	0	0	0	0	1	1	69	1	3816	0	1	0.205997	0.20556	0.20505	0.20505	0.312933	0.0237379	0.0207785	0	0	0.098022	0.0191763	0.0191763	0.0817973	0.000171682	0.00115885	0.00115885	0.00115885	0.00296011	0.00296011	0.00296011	0.00197645	0.0029383	0.00106527
SRX978216	G51280	30181	H1	30181.ST.21.1	66411594	10129694	0	0	1	A	19	39	1	0	NA	0	0	0	0	0	1	69	1	3816	0	1	0.0237932	0.0237932	0.021293	0.021293	0.682095	0.00783154	0.00783154	0	0	0.0145506	0.00586716	0.00586716	0.00941792	0.000188473	9.42363e-05	9.42363e-05	9.42363e-05	0	0	0	0.00202439	0	6.04295e-05
SRX237582	G26337	30191	H1	30191.ST.05.1	64778766	11009778	1	0	0	A	7	41	1	0	NA	0	1	1	0	0	1	95	1	4145	0	1	0.998409	0.996518	0.987968	0.987968	0.00105051	0.000804956	0.000794777	0.98638	0.98638	0.00032529	7.71875e-05	7.71875e-05	0.000232411	7.71875e-05	0.000297299	0.000297299	0.000297299	1.01786e-05	1.01786e-05	1.01786e-05	0	1.01786e-05	0.000283304
SRX237557	G26339	30191	H1	30191.ST.11.1	69166846	10668328	0	1	0	A	14	41	1	0	NA	0	1	1	0	0	1	95	1	4145	0	1	0.976868	0.976636	0.966027	0.966027	0.0225142	0.00243123	0.00207388	0.964749	0.964749	0.00036904	7.34046e-05	7.34046e-05	0.00024764	7.34046e-05	0.000396869	0.000396869	0.000396869	0.000357343	0.000357343	0.000357343	1.08897e-05	7.62279e-05	0.000334354
SRX978220	G51283	30191	H1	30191.ST.21.1	53873244	8196406	0	0	1	A	17	41	1	0	NA	0	1	1	0	0	1	95	1	4145	0	1	0.887681	0.886835	0.764529	0.764529	0.112158	0.00385643	0.00316404	0.764494	0.764494	1.89175e-05	1.37582e-06	1.37582e-06	1.89175e-05	1.37582e-06	4.74658e-05	4.74658e-05	4.74658e-05	0.000692038	0.000692038	0.000692038	1.65099e-05	0.000387982	4.36823e-05
SRX237548	G26341	30201	H1	30201.ST.05.1	70790986	12264996	1	0	0	A	7	41	0	0	NA	0	1	1	0	0	0	10	1	4060	0	1	0.930342	0.929734	0.928779	0.928779	0.0656461	0.0515291	0.0471688	0.92458	0.92458	0.0010168	5.36252e-05	5.36252e-05	0.000828847	5.36252e-05	0.00020565	0.00020565	0.00020565	0.00435978	0.00354134	0.00354134	0	0.00354134	0.000196279
SRX237571	G26342	30201	H1	30201.ST.11.1	77118722	13104514	0	1	0	A	13	41	0	0	NA	0	0	0	0	0	0	10	1	4060	0	1	0.00662442	0.00620565	0.00379051	0.00379051	0.991823	0.840812	0.72874	0	0	0.00176029	0.00017141	0.00017141	0.00155193	0.00017141	0.000817019	0.000817019	0.000817019	0.112072	0.111476	0.111476	0	0.109694	0.000762619
SRX237554	G26347	30211	H1	30211.ST.05.1	57836246	8997168	1	0	0	A	5	38	1	0	NA	0	0	0	0	0	nd	nd	0	3690	0	1	0.0592894	0.0328817	0.0233623	0.0233623	0.938822	0.938294	0.933693	0.00190621	0.00190621	0.00693536	0.930004	0.930004	0.00574862	0.930004	0.00117241	0.00117241	0.00117241	0.00460132	0.00153012	0.00153012	0	0.000627591	0.00111493
SRX237577	G26348	30221	H1	30221.ST.05.1	81243144	13093228	1	0	0	A	7	39	1	0	NA	0	0	0	1	1	nd	nd	0	3475	0	1	0.526064	0.525953	0.523713	0.523713	0.47334	0.472654	0.462641	0.000975723	0.000975723	0.522246	0.0676754	0.0676754	0.110686	0.00131299	0.000321777	0.000321777	0.000321777	0.0100132	0.00920576	0.00920576	1.27838e-05	0.00920576	0.000307642
SRX237555	G26354	30221	H1	30221.ST.11.1	70522736	11594060	0	1	0	A	12	39	1	0	NA	0	0	0	1	1	nd	nd	0	3475	0	1	0.969175	0.96814	0.843309	0.843309	0.0298367	0.0294359	0.028513	0.00118677	0.00118677	0.841475	0.000435429	0.000435429	0.168518	0.000435429	0.000615814	0.000615814	0.000615814	0.000922878	0.00089413	0.00089413	0	0.00089413	0.000595385
SRX237566	G26344	30251	H1	30251.ST.05.1	70626136	11392822	1	0	0	A	7	38	0	0	NA	0	1	1	0	0	1	127	1	3055	0	1	0.989748	0.989331	0.989223	0.989223	0.00730857	0.00701052	0.0024097	0.987909	0.987909	0.000418174	0.000174315	0.000174315	0.00031205	0.000174315	0.0024544	0.0024544	0.0024544	0.00460082	0.00456424	0.00456424	0	0.0037577	0.00231215
SRX237569	G26345	30251	H1	30251.ST.11.1	76640832	12423938	0	1	0	A	11	38	0	0	NA	0	1	1	0	0	1	127	1	3055	0	1	0.996186	0.996035	0.995936	0.995936	0.00329884	0.00295951	0.000980213	0.994691	0.994691	0.000503688	0.000200278	0.000200278	0.00041575	0.000200278	0.00034807	0.00034807	0.00034807	0.0019793	0.0019793	0.0019793	2.0258e-05	0.00137709	0.000325049
SRX237550	G26343	30252	H1	30252.ST.05.1	83604208	13967572	1	0	0	A	7	38	0	0	NA	0	1	1	0	0	1	95	1	2695	0	1	0.187459	0.18727	0.187129	0.187129	0.00178365	0.00143309	0.000935549	0.184946	0.184834	0.00189151	0.000665182	0.000665182	0.00179946	0.000647272	0.81055	0.81055	0.81055	0.000497537	0.000497537	0.000497537	5.00434e-06	0.000248637	0.792737
SRX237563	G26346	30252	H1	30252.ST.11.1	84531214	14168454	0	1	0	A	11	38	0	0	NA	0	1	1	0	0	1	95	1	2695	0	1	0.346746	0.345687	0.345393	0.345393	0.00945768	0.0083355	0.00584432	0.343505	0.343505	0.00104477	0.00385646	0.00385646	0.000732438	0.00385646	0.642385	0.642385	0.642385	0.00249103	0.00249103	0.00249103	0	0.000918971	0.54504
[truncated: 862 more columns]
