# Supplementary material for: Metagenomic Sequencing with Strain-Level Resolution Implicates Uropathogenic E. coli in Necrotizing Enterocolitis and Mortality in Preterm Infants
Source: Cell Rep. Author manuscript; Available in PMC 2016 Apr 4. (PMC4819403; doi:10.1016/j.celrep.2016.03.015)
Supplement: 3 [file NIHMS770918-supplement-3.xlsx]

## Sheet: Table_S2.txt
SRA_Experiment_Accession	Seq_ProjectID	Patient_ID	K00009	K00012	K00013	K00016	K00019	K00033	K00046	K00067	K00074	K00098	K00101	K00104	K00108	K00112	K00137	K00146	K00151	K00228	K00276	K00278	K00299	K00324	K00325	K00348	K00375	K00450	K00455	K00480	K00483	K00484	K00508	K00520	K00529	K00547	K00568	K00575	K00598	K00610	K00611	K00638	K00639	K00652	K00666	K00675	K00690	K00694	K00713
Clade1+2;p<0.02	blank	blank	0	0	0	1	0	0	0	0	0	0	0	0	1	0	0	0	0	0	0	0	1	0	0	1	0	0	0	0	0	0	0	0	0	0	1	0	0	0	0	0	0	0	0	0	0	0	0
Clade3;p<0.02	blank	blank	0	0	0	0	0	0	0	0	0	0	0	0	0	0	0	1	1	0	1	0	0	0	0	0	0	0	1	0	1	1	0	0	1	0	0	0	0	0	0	0	0	0	0	0	0	0	0
p	blank	blank	0.192	0.99	0.99	1.47e-06	0.99	0.99	0.0806	0.99	0.99	0.99	0.0333	1	8.22e-05	0.99	1	8.22e-05	0.000359	0.0225	8.22e-05	1	0.000707	0.99	1	0.000301	0.99	0.99	0.000359	0.99	0.000359	0.000359	0.0417	0.99	1.47e-06	0.99	0.00146	1	0.24	0.99	0.0333	0.99	1	1	1	0.0896	0.99	0.99	0.99
SRX198677	G17953	10541	1	1	1	1	0	1	1	1	1	1	1	1	1	1	1	0	0	0	0	1	1	1	1	0	1	0	0	0	0	0	0	0	0	0	1	1	1	0	1	0	1	1	1	1	1	1	0
SRX200057	G17958	10701	1	0	1	1	0	0	1	0	1	1	1	1	1	1	1	0	0	0	0	1	1	1	1	1	1	0	0	0	0	0	1	0	0	0	1	1	1	0	1	0	1	1	1	1	1	1	0
SRX198386	G17961	10542	1	1	1	1	0	1	1	1	1	1	1	1	1	1	1	0	0	0	0	1	1	1	1	0	1	0	0	0	0	0	0	0	0	0	1	1	1	0	1	0	1	1	1	1	1	1	0
SRX198391	G17962	10741	1	1	1	1	0	1	1	1	0	1	1	1	1	0	1	0	0	0	0	1	1	1	1	1	0	0	0	0	0	0	1	0	0	0	1	1	1	0	1	0	1	1	1	1	1	1	0
SRX237572	G26325	30121	1	1	1	1	0	1	0	0	0	0	1	1	1	0	1	0	0	0	0	1	1	1	1	1	0	0	0	0	0	0	1	0	0	1	1	1	0	1	1	0	0	1	1	1	1	1	0
SRX237567	G26326	30131	1	1	1	1	0	1	1	1	0	0	1	1	1	0	1	0	0	0	0	1	1	1	1	1	0	0	0	0	0	0	1	0	0	1	1	1	1	1	1	0	1	1	1	1	1	1	0
SRX237548	G26341	30201	1	1	1	0	0	0	1	0	1	1	1	1	0	1	1	1	0	1	1	1	1	1	1	0	0	1	0	1	0	0	0	0	1	0	1	1	1	0	1	0	1	1	1	1	1	1	0
SRX237569	G26345	30251	1	1	1	1	0	1	1	0	1	1	1	1	1	1	1	0	0	0	0	1	1	1	1	1	1	0	0	0	0	0	0	0	0	0	1	1	1	0	1	0	1	1	1	1	1	1	0
SRX237563	G26346	30252	1	1	1	1	0	1	0	1	0	0	1	1	1	1	1	0	0	0	0	1	1	1	1	0	1	0	0	0	0	0	0	1	0	0	1	1	1	1	1	0	1	1	1	1	1	1	0
SRX237544	G26350	30011	1	1	1	1	0	1	1	0	1	1	1	1	1	1	1	0	0	0	0	1	1	1	1	1	1	0	0	0	0	0	1	1	0	1	1	1	1	0	1	0	1	1	1	1	1	1	0
SRX237552	G26353	30061	1	1	1	1	0	1	1	1	0	0	1	1	1	0	1	0	0	0	0	1	1	1	1	1	0	0	0	0	0	0	1	0	0	1	1	1	1	1	1	0	1	1	1	1	1	1	0
SRX237564	G26357	30021	1	1	1	0	0	1	0	1	1	0	1	1	0	1	1	1	1	1	1	1	1	1	1	1	0	0	1	0	1	1	0	1	1	0	1	1	1	0	1	0	1	1	1	1	1	1	0
SRX313596	G36567	10291	1	1	1	1	0	1	1	1	1	1	1	1	1	1	1	0	0	0	0	1	1	1	1	0	0	0	0	0	0	0	0	0	0	0	1	1	1	0	1	0	1	1	1	1	1	1	0
SRX313524	G36574	11412	1	0	1	0	0	1	0	0	1	0	1	1	0	1	1	1	1	1	1	1	1	1	1	0	0	0	1	0	1	1	0	0	1	0	0	1	1	1	1	0	1	1	1	1	1	1	0
SRX313513	G36578	11402	1	1	1	0	0	1	1	1	0	1	0	1	1	0	1	0	1	0	0	1	0	1	1	0	1	0	1	0	1	1	0	0	1	0	0	1	1	0	1	0	1	1	1	1	1	1	0
SRX313579	G36608	12021	1	1	1	1	0	1	1	1	0	1	1	1	1	0	1	0	0	0	0	1	1	1	1	1	0	0	0	0	0	0	1	1	0	0	1	1	1	0	1	0	1	1	1	1	1	1	0
SRX313592	G36612	12211	1	1	1	1	0	0	1	1	1	1	1	1	1	1	1	0	0	0	0	1	1	1	1	1	1	0	0	0	0	0	1	0	0	0	1	1	1	0	1	0	1	1	1	1	1	1	0
SRX313537	G36614	12261	1	0	1	1	0	0	1	0	1	1	1	1	1	1	1	0	0	0	0	1	1	1	1	1	1	0	0	0	0	0	0	0	0	0	1	1	1	0	1	0	1	1	1	1	1	1	0
SRX347144	G36615	12281	1	1	1	0	0	1	0	0	1	0	1	1	0	1	1	1	0	1	1	1	1	1	1	0	0	0	0	0	0	0	0	0	1	0	1	1	1	1	1	0	1	1	1	1	1	1	0
SRX313539	G36616	12251	1	0	1	1	0	1	1	0	0	1	1	1	1	1	1	0	0	0	0	1	1	1	1	1	0	0	0	0	0	0	0	0	0	0	1	1	0	0	1	0	1	1	1	1	1	1	0
SRX313540	G36630	12392	0	1	0	0	0	1	1	0	0	1	1	1	1	0	1	0	1	0	0	1	0	1	1	0	1	0	1	0	1	1	0	0	1	0	0	1	0	1	0	0	1	1	1	0	0	1	0
SRX010811	G36678	10131	1	1	1	1	0	1	1	1	0	1	1	1	1	0	1	0	0	0	0	1	1	1	1	1	0	0	0	0	0	0	1	1	0	0	1	1	1	0	1	1	1	1	1	1	1	1	0
SRX317375	G36717	12512	1	1	0	0	0	1	1	0	0	1	1	1	1	1	1	0	1	1	0	0	1	0	1	1	1	0	1	0	1	1	0	0	1	0	1	1	1	1	1	1	1	1	1	1	0	0	1
SRX317419	G36723	12391	1	1	0	0	1	0	1	0	1	1	1	1	1	0	1	0	1	0	0	1	0	1	1	0	1	0	1	0	1	1	0	0	1	0	0	1	0	1	0	0	1	1	1	0	0	1	0
SRX317365	G36737	11192	1	0	1	1	0	1	1	0	0	1	1	1	1	1	1	0	0	0	0	1	1	1	1	1	0	0	0	0	0	0	0	0	0	0	1	1	1	0	1	0	1	1	1	1	1	1	0
SRX977600	G51191	11401	1	1	1	0	0	1	1	1	0	1	0	1	1	0	1	0	1	0	0	1	0	1	1	0	1	0	1	0	1	1	0	0	1	0	0	1	1	0	1	0	1	1	1	1	1	1	0
SRX978237	G51208	11821	1	1	0	0	0	1	1	0	0	1	1	0	1	1	1	0	1	1	0	1	1	0	0	1	1	0	1	0	1	1	0	1	1	0	0	1	1	1	1	0	1	1	0	1	0	0	1
SRX978210	G51209	11891	1	1	1	0	0	1	0	0	1	0	1	1	0	1	1	1	1	1	1	1	1	1	1	0	0	0	1	0	1	1	0	0	1	0	1	1	1	1	1	0	1	1	1	1	1	1	0
SRX978182	G51225	12431	1	0	1	1	0	1	1	0	1	1	1	1	1	1	1	0	0	0	0	1	1	1	1	0	1	0	0	0	0	0	0	0	0	0	1	1	1	0	1	0	1	1	1	1	1	1	1
SRX407250	G51226	12511	1	1	0	0	0	1	1	0	0	1	1	1	1	1	1	0	1	1	0	1	1	0	1	1	1	0	1	0	1	1	0	0	1	0	1	1	1	1	1	1	1	1	1	1	0	0	1
SRX978189	G51228	12351	1	1	1	1	0	0	1	0	0	1	1	1	1	1	1	0	0	0	0	1	1	1	1	0	1	0	0	0	0	0	1	0	0	0	1	1	1	0	1	0	1	1	1	1	1	1	0
SRX407307	G51242	11191	1	0	1	1	0	1	1	0	0	1	1	1	1	1	1	0	0	0	0	1	1	1	1	1	0	0	0	0	0	0	0	0	0	0	1	1	1	0	1	0	1	1	1	1	1	1	0
SRX407317	G51248	11091	1	1	1	1	0	1	0	1	1	0	1	1	1	1	1	0	0	0	0	1	1	1	1	1	1	0	0	0	0	0	0	1	0	0	1	1	1	0	1	1	1	1	1	1	1	1	0
SRX407288	G51249	11211	1	1	1	1	0	1	1	0	0	1	1	1	1	1	0	0	0	1	0	1	1	1	1	1	1	0	0	0	0	0	0	0	0	0	1	1	1	0	1	0	1	1	1	1	1	1	0
SRX978220	G51283	30191	1	1	1	1	0	1	1	1	1	1	1	1	1	1	1	0	0	0	0	1	1	1	1	1	1	0	0	0	0	0	0	0	0	0	1	1	1	0	1	0	1	1	1	1	1	1	0
SRX978229	G51293	11721	1	1	1	1	0	1	1	1	0	0	1	1	1	0	1	0	0	0	0	1	1	1	1	0	0	0	0	0	0	0	1	0	0	0	1	1	1	0	1	0	1	1	1	1	1	1	0
SRX978232	G51311	12801	1	0	1	1	0	0	1	0	1	1	1	1	1	1	1	0	0	0	0	1	1	1	1	1	1	0	0	0	0	0	0	0	0	0	1	1	1	0	1	0	1	1	1	1	1	1	0
SRX978204	G51317	20561	1	1	1	1	0	1	1	1	0	0	1	0	1	0	1	0	0	0	0	1	1	1	1	1	0	0	0	0	0	0	1	0	0	1	1	1	1	1	1	0	1	0	0	1	1	1	0
SRX978199	G51319	21461	1	1	1	1	0	1	1	0	1	1	1	1	1	1	1	0	0	0	0	1	1	1	1	1	1	0	0	0	0	0	0	0	0	0	1	1	1	0	1	0	1	1	1	1	1	1	0
SRX978181	G51320	21461	1	1	1	1	0	1	1	1	0	1	1	1	1	0	1	0	0	0	0	1	1	1	1	1	1	0	0	0	0	0	0	0	0	0	1	1	1	0	1	0	1	1	1	1	1	1	0
SRX407240	G51324	11081	1	1	1	1	0	1	0	1	0	0	1	1	1	0	1	0	0	0	0	1	1	1	1	1	1	0	0	0	0	0	0	0	0	0	1	1	1	1	1	0	1	1	1	1	1	1	0
SRX407247	G51329	12321	1	1	1	1	0	1	1	0	1	1	1	1	1	1	1	0	0	0	0	1	1	1	1	1	1	0	0	0	0	0	0	0	0	0	1	1	1	0	1	0	1	1	1	1	1	1	0
SRX407310	G51335	12701	1	1	1	1	0	0	1	0	0	0	1	1	1	0	1	0	0	0	0	1	1	1	1	0	0	0	0	0	0	0	1	0	0	0	1	1	1	0	1	0	1	1	1	1	1	1	0
SRX407241	G51343	11681	1	1	1	1	0	1	0	1	0	0	1	1	1	0	1	0	0	0	0	1	1	1	1	1	1	0	0	0	0	0	0	0	0	0	1	1	1	1	1	0	1	1	1	1	1	1	0
SRX407284	G51344	11691	1	1	1	1	0	1	1	0	1	0	1	1	1	0	1	0	0	0	0	1	1	1	1	1	0	0	0	0	0	0	1	0	0	0	1	1	1	0	1	0	0	1	1	1	1	1	1
SRX407297	G51347	11921	1	1	0	0	0	1	1	0	0	1	1	1	1	1	1	0	1	1	0	1	1	0	0	1	1	0	1	0	1	1	0	0	1	0	0	0	0	1	1	1	1	1	1	0	0	0	1
SRX978399	G54110	11002	1	1	0	0	0	1	1	0	0	1	1	0	1	1	1	0	1	1	0	1	1	0	1	1	1	0	1	0	1	1	0	0	1	0	1	1	1	1	1	0	1	1	0	1	0	0	1
SRX978400	G54113	11111	1	1	1	1	0	1	0	1	1	0	1	1	1	1	1	0	0	0	0	1	1	1	1	1	1	0	0	0	0	0	0	1	0	0	1	1	1	0	1	1	1	1	1	1	1	1	0
[truncated: 872 more columns]
