# Supplementary material for: Metagenomic Sequencing with Strain-Level Resolution Implicates Uropathogenic E. coli in Necrotizing Enterocolitis and Mortality in Preterm Infants
Source: Cell Rep. Author manuscript; Available in PMC 2016 Apr 4. (PMC4819403; doi:10.1016/j.celrep.2016.03.015)
Supplement: 4 [file NIHMS770918-supplement-4.xlsx]

## Sheet: Table_S3.txt
Accession	GenInfo_Identifier	Description
CP006027	573966439	Escherichia coli O145:H28 str. RM13514
CP007390	595588540	Escherichia coli
CP007393	595602589	Escherichia coli
CP007133	628026570	Escherichia coli O145:H28 str. RM12761
CP007136	628075004	Escherichia coli O145:H28 str. RM12581
KK736296.1	636484303	Escherichia coli BIDMC 59 genomic scaffold aedZB-supercont1.1, whole genome shotgun sequence
KK736383.1	636484401	Escherichia coli BIDMC 74 genomic scaffold aedZt-supercont1.1, whole genome shotgun sequence
KK736485.1	636484497	Escherichia coli CHS 77 genomic scaffold aeeam-supercont1.1, whole genome shotgun sequence
NC_002655.2	16445223	Escherichia coli O157:H7 str. EDL933 chromosome, complete genome
NC_002695.1	15829254	Escherichia coli O157:H7 str. Sakai chromosome, complete genome
NC_011415.1	209917191	Escherichia coli SE11 chromosome, complete genome
NC_013654.1	387828053	Escherichia coli SE15, complete genome
NC_013353.1	260842239	Escherichia coli O103:H2 str. 12009, complete genome
NC_013364.1	260866153	Escherichia coli O111:H- str. 11128, complete genome
NC_007946.1	91209055	Escherichia coli UTI89 chromosome, complete genome
NC_008253.1	110640213	Escherichia coli 536, complete genome
NC_008563.1	117622295	Escherichia coli APEC O1 chromosome, complete genome
NC_009801.1	157154711	Escherichia coli E24377A chromosome, complete genome
NC_010468.1	170018061	Escherichia coli ATCC 8739 chromosome, complete genome
NC_010498.1	170679574	Escherichia coli SMS-3-5 chromosome, complete genome
NC_011353.1	209395693	Escherichia coli O157:H7 str. EC4115 chromosome, complete genome
NC_013008.1	254791136	Escherichia coli O157:H7 str. TW14359 chromosome, complete genome
NC_017625.1	386593590	Escherichia coli DH1 chromosome, complete genome
NC_012947.1	253771435	Escherichia coli 'BL21-Gold(DE3)pLysS AG' chromosome, complete genome
NC_013941.1	291280824	Escherichia coli O55:H7 str. CB9615 chromosome, complete genome
NC_011741.1	218552585	Escherichia coli IAI1 chromosome, complete genome
NC_011742.1	218556939	Escherichia coli S88 chromosome, complete genome
NC_011751.1	218703261	Escherichia coli UMN026 chromosome, complete genome
NC_017626.1	387605479	Escherichia coli 042, complete genome
NC_013361.1	260853213	Escherichia coli O26:H11 str. 11368 chromosome, complete genome
NC_016902.1	378710836	Escherichia coli KO11FL chromosome, complete genome
NC_017631.1	386637352	Escherichia coli ABU 83972 chromosome, complete genome
NC_017632.1	386602643	Escherichia coli UM146 chromosome, complete genome
NZ_GG772175.1	301002376	Escherichia coli MS 45-1 genomic scaffold Scfld2, whole genome shotgun sequence
NZ_GL884332.1	331671284	Escherichia coli TA280 genomic scaffold supercont1.1, whole genome shotgun sequence
NZ_ADWS01000001.1	309792852	Escherichia coli MS 145-7 E_coliMS145-7-1.0.1_Cont0.1, whole genome shotgun sequence
NC_017634.1	387615344	Escherichia coli O83:H1 str. NRG 857C chromosome, complete genome
NC_017635.1	386607309	Escherichia coli W chromosome, complete genome
NZ_ADUP01000001.1	415808392	Escherichia coli LT-68 gecLT68.assembly.10, whole genome shotgun sequence
NZ_GL871740.1	422760078	Escherichia coli E1167 genomic scaffold supercont2.1, whole genome shotgun sequence
NZ_AEZI02000001.1	417111998	Escherichia coli 1.2741 ctg1126932560044, whole genome shotgun sequence
NZ_AFAF02000001.1	417280079	Escherichia coli 3003 ctg1125870511196, whole genome shotgun sequence
NZ_AFAG02000001.1	417284913	Escherichia coli TW07793 ctg1126942060780, whole genome shotgun sequence
NC_017641.1	386612163	Escherichia coli UMNK88 chromosome, complete genome
NZ_AEZQ02000001.1	417152439	Escherichia coli 96.0497 Contig191, whole genome shotgun sequence
NZ_AEZZ02000001.1	417235240	Escherichia coli 9.0111 ctg1125855384327, whole genome shotgun sequence
NZ_AGTD01000001.1	418300889	Escherichia coli UMNF18 chromosome, whole genome shotgun sequence
NZ_AFDV01000001.1	417605377	Escherichia coli STEC_DG131-3 gecDG131.contig.0, whole genome shotgun sequence
NC_017646.1	386622414	Escherichia coli O7:K1 str. CE10 chromosome, complete genome
NC_017652.1	386632422	Escherichia coli str. 'clone D i14' chromosome, complete genome
NZ_JH590645.1	422827321	Escherichia coli B093 genomic scaffold supercont1.1, whole genome shotgun sequence
NC_017656.1	387504934	Escherichia coli O55:H7 str. RM12579 chromosome, complete genome
NZ_AIFC01000001.1	419032535	Escherichia coli DEC2D gecDEC2D.contig.0_1, whole genome shotgun sequence
NC_017663.1	386703215	Escherichia coli P12b chromosome, complete genome
NC_017660.1	386698504	Escherichia coli KO11FL chromosome, complete genome
NC_017664.1	386707734	Escherichia coli W chromosome, complete genome
NZ_AJQW01000001.1	419808889	Escherichia coli O32:H37 str. P4 contig01, whole genome shotgun sequence
NC_017906.1	387880559	Escherichia coli Xuzhou21 chromosome, complete genome
NC_018650.1	410480139	Escherichia coli O104:H4 str. 2009EL-2050 chromosome, complete genome
NC_018658.1	407479587	Escherichia coli O104:H4 str. 2011C-3493 chromosome, complete genome
NC_018661.1	407466711	Escherichia coli O104:H4 str. 2009EL-2071 chromosome, complete genome
NC_020163.1	443615330	Escherichia coli APEC O78, complete genome
NZ_KB732452.1	476380705	Escherichia coli KTE193 genomic scaffold acEnZ-supercont1.1, whole genome shotgun sequence
NZ_KB732580.1	476380859	Escherichia coli KTE233 genomic scaffold acEoc-supercont1.1, whole genome shotgun sequence
NZ_KB732702.1	476380976	Escherichia coli KTE56 genomic scaffold acEnA-supercont1.1, whole genome shotgun sequence
NZ_KB732756.1	476381030	Escherichia coli KTE66 genomic scaffold acEnR-supercont1.1, whole genome shotgun sequence
NZ_KB732770.1	476381044	Escherichia coli KTE67 genomic scaffold acEvz-supercont1.1, whole genome shotgun sequence
NZ_KB732999.1	476381310	Escherichia coli KTE17 genomic scaffold acATs-supercont1.1, whole genome shotgun sequence
NZ_KB733010.1	476381324	Escherichia coli KTE42 genomic scaffold acATg-supercont1.1, whole genome shotgun sequence
NZ_KB733014.1	476381339	Escherichia coli KTE29 genomic scaffold acATr-supercont1.1, whole genome shotgun sequence
NZ_KB733068.1	476381391	Escherichia coli KTE79 genomic scaffold acASn-supercont1.1, whole genome shotgun sequence
NZ_KB733107.1	476381393	Escherichia coli KTE84 genomic scaffold acATv-supercont1.1, whole genome shotgun sequence
NZ_KB733434.1	476381407	Escherichia coli KTE115 genomic scaffold acATp-supercont1.1, whole genome shotgun sequence
NZ_KB733086.1	476381420	Escherichia coli KTE135 genomic scaffold acASy-supercont1.1, whole genome shotgun sequence
NZ_KB733100.1	476381434	Escherichia coli KTE141 genomic scaffold acATb-supercont1.1, whole genome shotgun sequence
NZ_KB733113.1	476381441	Escherichia coli KTE144 genomic scaffold acASM-supercont1.1, whole genome shotgun sequence
NZ_KB733121.1	476381449	Escherichia coli KTE146 genomic scaffold acASl-supercont1.1, whole genome shotgun sequence
NZ_KB733133.1	476381458	Escherichia coli KTE147 genomic scaffold acATe-supercont1.1, whole genome shotgun sequence
NZ_KB733130.1	476381461	Escherichia coli KTE154 genomic scaffold acASW-supercont1.1, whole genome shotgun sequence
NZ_KB733144.1	476381472	Escherichia coli KTE192 genomic scaffold acATu-supercont1.1, whole genome shotgun sequence
NZ_KB733169.1	476381502	Escherichia coli KTE184 genomic scaffold acASO-supercont1.1, whole genome shotgun sequence
NZ_KB733173.1	476381506	Escherichia coli KTE183 genomic scaffold acATw-supercont1.1, whole genome shotgun sequence
NZ_KB733178.1	476381511	Escherichia coli KTE196 genomic scaffold acATf-supercont1.1, whole genome shotgun sequence
NZ_KB733182.1	476381515	Escherichia coli KTE197 genomic scaffold acASN-supercont1.1, whole genome shotgun sequence
NZ_KB733214.1	476381562	Escherichia coli KTE218 genomic scaffold acASI-supercont1.1, whole genome shotgun sequence
NZ_AQFF01000001.1	487674608	Escherichia coli 2720900 gec2720900.contig.0, whole genome shotgun sequence
NZ_KE136622.1	510899054	Escherichia coli KTE114 genomic scaffold acHaN-supercont1.1, whole genome shotgun sequence
NZ_KE136672.1	510911666	Escherichia coli KTE19 genomic scaffold acHaZ-supercont1.1, whole genome shotgun sequence
NZ_KE136722.1	510913921	Escherichia coli KTE31 genomic scaffold acHaW-supercont1.1, whole genome shotgun sequence
NZ_KE137146.1	510921727	Escherichia coli KTE96 genomic scaffold acHaU-supercont1.1, whole genome shotgun sequence
NZ_KE137150.1	510921961	Escherichia coli KTE98 genomic scaffold acHbx-supercont1.1, whole genome shotgun sequence
NZ_KE137160.1	510923134	Escherichia coli KTE102 genomic scaffold acHaG-supercont1.1, whole genome shotgun sequence
NZ_KE699320.1	545167360	Escherichia coli HVH 55 (4-2646161) genomic scaffold acXtz-supercont1.1, whole genome shotgun sequence
NZ_KE699334.1	545167971	Escherichia coli HVH 58 (4-2839709) genomic scaffold acXtA-supercont1.1, whole genome shotgun sequence
NZ_KE699378.1	545168577	Escherichia coli HVH 65 (4-2262045) genomic scaffold acXuy-supercont1.1, whole genome shotgun sequence
NZ_KE699805.1	545174864	Escherichia coli HVH 111 (4-7039018) genomic scaffold acXua-supercont1.1, whole genome shotgun sequence
NZ_KE699873.1	545214986	Escherichia coli HVH 115 (4-4465989) genomic scaffold acYxs-supercont1.1, whole genome shotgun sequence
NZ_KE700128.1	545233456	Escherichia coli HVH 139 (4-3192644) genomic scaffold acYzg-supercont1.1, whole genome shotgun sequence
NZ_KE700470.1	545237956	Escherichia coli HVH 164 (4-5953081) genomic scaffold acYwz-supercont1.1, whole genome shotgun sequence
NZ_KE700731.1	545240511	Escherichia coli HVH 188 (4-2356988) genomic scaffold acYxb-supercont1.1, whole genome shotgun sequence
NZ_KE700795.1	545243270	Escherichia coli HVH 195 (3-7155360) genomic scaffold acYyq-supercont1.1, whole genome shotgun sequence
NZ_KE701292.1	545251708	Escherichia coli KOEGE 44 (106a) genomic scaffold acYyZ-supercont1.1, whole genome shotgun sequence
NZ_KE701466.1	545258280	Escherichia coli UMEA 3052-1 genomic scaffold acYAt-supercont1.1, whole genome shotgun sequence
NZ_KE701499.1	545260125	Escherichia coli UMEA 3087-1 genomic scaffold acYxV-supercont1.1, whole genome shotgun sequence
NZ_KE701629.1	545263303	Escherichia coli UMEA 3124-1 genomic scaffold acYzE-supercont1.1, whole genome shotgun sequence
NZ_KE701669.1	545267691	Escherichia coli UMEA 3144-1 genomic scaffold acYAx-supercont1.1, whole genome shotgun sequence
NZ_KE701672.1	545268293	Escherichia coli UMEA 3150-1 genomic scaffold acYyU-supercont1.1, whole genome shotgun sequence
NZ_KE701691.1	545269318	Escherichia coli UMEA 3152-1 genomic scaffold acYzT-supercont1.1, whole genome shotgun sequence
NZ_KE701974.1	545276875	Escherichia coli UMEA 3200-1 genomic scaffold acYwY-supercont1.1, whole genome shotgun sequence
NZ_KE702048.1	545282778	Escherichia coli UMEA 3212-1 genomic scaffold acYxm-supercont1.1, whole genome shotgun sequence
NZ_KE702242.1	545285144	Escherichia coli UMEA 3271-1 genomic scaffold acYwK-supercont1.1, whole genome shotgun sequence
NZ_KE702575.1	545297021	Escherichia coli UMEA 3718-1 genomic scaffold acYyo-supercont1.1, whole genome shotgun sequence
NZ_KE702717.1	545300682	Escherichia coli UMEA 4076-1 genomic scaffold acYzm-supercont1.1, whole genome shotgun sequence
NZ_AXLI01000001.1	550713573	Escherichia coli BIDMC 19C adgYs-supercont1.1, whole genome shotgun sequence
NC_022648.1	556550243	Escherichia coli JJ1886, complete genome
NZ_KI538659.1	556511384	Escherichia coli HVH 36 (4-5675286) genomic scaffold addTA-supercont1.1, whole genome shotgun sequence
