# Supplementary material for: Metagenomic Sequencing with Strain-Level Resolution Implicates Uropathogenic E. coli in Necrotizing Enterocolitis and Mortality in Preterm Infants
Source: Cell Rep. Author manuscript; Available in PMC 2016 Apr 4. (PMC4819403; doi:10.1016/j.celrep.2016.03.015)
Supplement: 5 [file NIHMS770918-supplement-5.xlsx]

## Sheet: Sheet2
NEC incidence was not influenced by birth year in preterm infants
Year	2010	2011
#infants free of NEC	71	46
#infants NEC	16	11
Fisher's Exact	1
UPEC detection did not differ significantly by birth location in preterm infants
Location	Location1	Location2
#infants with no UPEC	109	4
#infants with UPEC	29	2
Fisher's Exact	0.61
UPEC incidence did not differ significantly between locations in preterm control infants (note:there were only 3 control infants from Location2)
Location	Location1	Location2
#infants with no UPEC	95	3
#infants with UPEC	19	0
Fisher's Exact	1
UPEC incidence did not differ significantly between hospitals in preterm infants
PT controls	Hospital1	Hospital2	Hospital3
No UPEC	28	81	4
UPEC	10	19	2
Fisher's Exact	0.357
